# Supplementary material for: HazChemNet: A Deep Learning Model for Hazardous Chemical Prediction
Source: Int J Mol Sci. 2025 Sep 23;26(19):9288. doi: 10.3390/ijms26199288 (PMC12524297; doi:10.3390/ijms26199288)
Supplement: Supplementary file 1 [file ijms-26-09288-s001.zip]

Archive with 4 entries (4 files):
- Supplementary_Table_and_Figure.pdf
- Supplementary Materials _1_Training_Dataset.csv
- Supplementary Materials _2_Architecture.pdf
- Supplementary Materials_3_ External_Validation.csv
