# Supplementary material for: HazChemNet: A Deep Learning Model for Hazardous Chemical Prediction
Source: Int J Mol Sci. 2025 Sep 23;26(19):9288. doi: 10.3390/ijms26199288 (PMC12524297; doi:10.3390/ijms26199288)
Supplement: Supplementary file 1 [file ijms-26-09288-s001.zip › Supplementary Materials _1_Training_Dataset.csv]

CAS	haz	SMILES
7664-41-7	1	N
2855-13-2	1	CC1(CC(CC(C1)(C)CN)N)C
1031-47-6	1	CN(C)P(=O)(N1C(=NC(=N1)C2=CC=CC=C2)N)N(C)C
2079-00-7	1	CN(CC[C@@H](CC(=O)N[C@H]1C=C[C@@H](O[C@@H]1C(=O)O)N2C=CC(=NC2=O)N)N)C(=N)N
99-98-9	1	CN(C)C1=CC=C(C=C1)N
95-55-6	1	C1=CC=C(C(=C1)N)O
591-27-5	1	C1=CC(=CC(=C1)O)N
123-30-8	1	C1=CC(=CC=C1N)O
2237-30-1	1	C1=CC(=CC(=C1)N)C#N
2045-00-3	1	C1=CC=C(C(=C1)N)[As](=O)(O)O
2038-72-4	1	C1=CC(=CC(=C1)[As](=O)(O)O)N
127-85-5	1	C1=CC(=CC=C1N)[As](=O)(O)[O-].[Na+]
504-29-0	1	C1=CC=NC(=C1)N
462-08-8	1	C1=CC(=CN=C1)N
504-24-5	1	C1=CN=CC=C1N
107-10-8	1	CCCN
75-31-0	1	CC(C)N
107-11-9	1	C=CCN
101-54-2	1	C1=CC=C(C=C1)NC2=CC=C(C=C2)N
2582-30-1	1	C(=NN)(N)N.C(=O)(O)O
7782-89-0	1	[Li+].[NH2-]
5329-14-6	1	NS(=O)(=O)O
2763-96-4	1	C1=C(ONC1=O)CN
1111-78-0	1	C(=O)(N)[O-].[NH4+]
51-83-2	1	C[N+](C)(C)CCOC(=O)N.[Cl-]
580-17-6	1	C1=CC=C2C(=C1)C=C(C=N2)N
90-41-5	1	C1=CC=C(C=C1)C2=CC=CC=C2N
92-67-1	1	C1=CC=C(C=C1)C2=CC=C(C=C2)N
141-43-5	1	C(CO)N
929-06-6	1	C(COCCO)N
1336-21-6	1	[NH4+].[OH-]
140-31-8	1	C1CN(CCN1)CCN
360-89-4	1	C(=C(/C(F)(F)F)\F)(\C(F)(F)F)/F
76-19-7	1	C(C(F)(F)F)(C(F)(F)F)(F)F
115-25-3	1	C1(C(C(C1(F)F)(F)F)(F)F)(F)F
382-21-8	1	C(=C(F)F)(C(F)(F)F)C(F)(F)F
152-16-9	1	CN(C)P(=O)(N(C)C)OP(=O)(N(C)C)N(C)C
297-78-9	1	C12C(C(OC1Cl)Cl)C3(C(=C(C2(C3(Cl)Cl)Cl)Cl)Cl)Cl
57-74-9	1	C1C2C(C(C1Cl)Cl)C3(C(=C(C2(C3(Cl)Cl)Cl)Cl)Cl)Cl
8001-35-2	1	C=C1C(C2(C(C(C1(C2(Cl)Cl)Cl)Cl)Cl)Cl)(CCl)CCl
27858-07-7	1	C1=CC(=C(C(=C1C2=C(C(=C(C(=C2Br)Br)Br)Br)Br)Br)Br)Br
12185-10-3	1	[P]
7440-39-3	1	[Ba]
4547-70-0	1	C1=CC(=CC(=C1)S(=O)(=O)NN)S(=O)(=O)NN
62-53-3	1	C1=CC=C(C=C1)N
271-89-6	1	C1=CC=C2C(=C1)C=CO2
95-54-5	1	C1=CC=C(C(=C1)N)N
108-45-2	1	C1=CC(=CC(=C1)N)N
106-50-3	1	C1=CC(=CC=C1N)N
120-80-9	1	C1=CC=C(C(=C1)O)O
108-46-3	1	C1=CC(=CC(=C1)O)O
123-31-9	1	C1=CC(=CC=C1O)O
98-48-6	1	C1=CC(=CC(=C1)S(=O)(=O)O)S(=O)(=O)O
108-95-2	1	C1=CC=C(C=C1)O
1333-39-7	1	C1=CC=C(C(=C1)O)S(=O)(=O)O
139-02-6	1	C1=CC=C(C=C1)[O-].[Na+]
80-17-1	1	C1=CC=C(C=C1)S(=O)(=O)NN
768-56-9	1	C=CCCC1=CC=CC=C1
135-88-6	1	C1=CC=C(C=C1)NC2=CC3=CC=CC=C3C=C2
98-83-9	1	CC(=C)C1=CC=CC=C1
90-43-7	1	C1=CC=C(C=C1)C2=CC=CC=C2O
1631-84-1	1	C1=CC=C(C=C1)[Si](Cl)Cl
108-98-5	1	C1=CC=C(C=C1)S
100-57-2	1	C1=CC=C(C=C1)[Hg].O
98-13-5	1	C1=CC=C(C=C1)[Si](Cl)(Cl)Cl
100-58-3	1	C1=CC=[C-]C=C1.[Mg+2].[Br-]
824-72-6	1	C1=CC=C(C=C1)P(=O)(Cl)Cl
103-84-4	1	CC(=O)NC1=CC=CC=C1
22212-55-1	1	CCOC(=O)C(C)N(C1=CC(=C(C=C1)Cl)Cl)C(=O)C2=CC=CC=C2
100-47-0	1	C1=CC=C(C=C1)C#N
100-66-3	1	COC1=CC=CC=C1
583-15-3	1	C1=CC=C(C=C1)C(=O)[O-].C1=CC=C(C=C1)C(=O)[O-].[Hg+2]
93-58-3	1	COC(=O)C1=CC=CC=C1
98-88-4	1	C1=CC=C(C=C1)C(=O)Cl
100-63-0	1	C1=CC=C(C=C1)NN
622-44-6	1	C1=CC=C(C=C1)N=C(Cl)Cl
106-51-4	1	C1=CC(=O)C=CC1=O
3497-00-5	1	C1=CC=C(C=C1)P(=S)(Cl)Cl
696-28-6	1	C1=CC=C(C=C1)[As](Cl)Cl
89-32-7	1	C1=C2C(=CC3=C1C(=O)OC3=O)C(=O)OC2=O
532-28-5	1	C1=CC=C(C=C1)C(C#N)O
990-73-8	1	CCC(=O)N(C1CCN(CC1)CCC2=CC=CC=C2)C3=CC=CC=C3.C(C(=O)O)C(CC(=O)O)(C(=O)O)O
1943-82-4	1	C1=CC=C(C=C1)CCN=C=O
140-29-4	1	C1=CC=C(C=C1)CC#N
536-74-3	1	C#CC1=CC=CC=C1
100-42-5	1	C=CC1=CC=CC=C1
103-80-0	1	C1=CC=C(C=C1)CC(=O)Cl
110-86-1	1	C1=CC=NC=C1
53558-25-1	1	C1=CC(=CN=C1)CNC(=O)NC2=CC=C(C=C2)[N+](=O)[O-]
109-97-7	1	C1=CNC=C1
616-45-5	1	C1CC(=O)NC1
92-59-1	1	CCN(CC1=CC=CC=C1)C2=CC=CC=C2
101-82-6	1	C1=CC=C(C=C1)CC2=CC=CC=N2
2116-65-6	1	C1=CC=C(C=C1)CC2=CC=NC=C2
115-31-1	1	C[C@@]12CC[C@@H](C1(C)C)C[C@H]2OC(=O)CSC#N
371-86-8	1	CC(C)NP(=O)(NC(C)C)F
71-23-8	1	CCCO
67-63-0	1	CC(C)O
78-90-0	1	CC(CN)N
109-76-2	1	C(CN)CN
1569-02-4	1	CCOCC(C)O
109-77-3	1	C(C#N)C#N
2757-18-8	1	C(C(=O)[O-])C(=O)[O-].[Tl+].[Tl+]
463-49-0	1	C=C=C
1663-67-8	1	C(C(=O)Cl)C(=O)Cl
141-57-1	1	CCC[Si](Cl)(Cl)Cl
107-34-6	1	CCC[As](=O)(O)O
107-12-0	1	CCC#N
123-38-6	1	CCC=O
59355-75-8	1	CC#C.C=C=C
471-25-0	1	C#CC(=O)O
123-62-6	1	CCC(=O)OC(=O)CC
554-12-1	1	CCC(=O)OC
2408-20-0	1	CCC(=O)OCC=C
105-37-3	1	CCC(=O)OCC
637-78-5	1	CCC(=O)OC(C)C
540-42-1	1	CCC(=O)OCC(C)C
105-68-0	1	CCC(=O)OCCC(C)C
590-01-2	1	CCCCOC(=O)CC
624-54-4	1	CCCCCOC(=O)CC
591-34-4	1	CCC(C)OC(=O)CC
67-64-1	1	CC(=O)C
75-86-5	1	CC(C)(C#N)O
74-98-6	1	CCC
115-07-1	1	CC=C
107-18-6	1	C=CCO
870-23-5	1	C=CCS
107-13-1	1	C=CC#N
107-02-8	1	C=CC=O
96-33-3	1	COC(=O)C=C
2918-23-2	1	CC(CO)OC(=O)C=C
1663-39-4	1	CC(C)(C)OC(=O)C=C
140-88-5	1	CCOC(=O)C=C
106-63-8	1	CC(C)COC(=O)C=C
29590-42-9	1	CC(C)CCCCCOC(=O)C=C
141-32-2	1	CCCCOC(=O)C=C
75-55-8	1	CC1CN1
24631-29-6	1	CN(C)C1=CC=C(C=C1)N.C(=O)(C(=O)O)O
3444-13-1	1	C(=O)(C(=O)[O-])[O-].[Hg+2]
12034-12-7	1	O=O.[Na+]
13477-10-6	1	[O-]Cl.[O-]Cl.[Ba+2]
7778-66-7	1	[O-]Cl.[K+]
13840-33-0	1	[Li+].[O-]Cl
7681-52-9	1	[O-]Cl.[Na+]
56-36-0	1	CCCC[Sn](CCCC)(CCCC)OC(=O)C
12427-38-2	1	C(CNC(=S)[S-])NC(=S)[S-].[Mn+2]
1931-62-0	1	CC(C)(C)OOC(=O)/C=C\C(=O)O
7727-37-9	1	N#N
26134-62-3	1	[Li+].[Li+].[Li+].[NH2-]
12057-71-5	1	CCCC(=O)C=C(CCC(C)(C)C)O.CCC(C)CCC(=O)C=C(C(C)C)O.CCC(C)CC(=O)C=C(C(C)CC)O.CCC(C)C(=CC(=O)CC)O.CC(C)C(C)C(=O)C=C(C(C)C)O.[Ir].[Ir].[Ir].[Ir].[Ir]
260-94-6	1	C1=CC=C2C(=C1)C=C3C=CC=CC3=N2
7782-39-0	1	[2H][2H]
20830-75-5	1	C[C@@H]1[C@H]([C@H](C[C@@H](O1)O[C@@H]2[C@H](O[C@H](C[C@@H]2O)O[C@@H]3[C@H](O[C@H](C[C@@H]3O)O[C@H]4CC[C@]5([C@@H](C4)CC[C@@H]6[C@@H]5C[C@H]([C@]7([C@@]6(CC[C@@H]7C8=CC(=O)OC8)O)C)O)C)C)C)O)O
1306-25-8	1	[Cd]=[Te]
556-56-9	1	C=CCI
513-38-2	1	CC(C)CI
558-17-8	1	CC(C)(C)I
541-28-6	1	CC(C)CCI
540-38-5	1	C1=CC(=CC=C1O)I
107-08-4	1	CCCI
75-30-9	1	CC(C)I
542-69-8	1	CCCCI
513-48-4	1	CCC(C)I
7783-33-7	1	[K+].[K+].I[Hg-2](I)(I)I
10034-85-2	1	I
7790-30-9	1	I[Tl]
507-02-8	1	CC(=O)I
74-88-4	1	CI
7782-68-5	1	OI(=O)=O
13446-09-8	1	[NH4+].[O-]I(=O)=O
10567-69-8	1	[O-]I(=O)=O.[O-]I(=O)=O.[Ba+2]
7789-80-2	1	[O-]I(=O)=O.[O-]I(=O)=O.[Ca+2]
7790-81-0	1	[O-]I(=O)=O.[O-]I(=O)=O.[Cd+2]
13455-24-8	1	OI(=O)=O.[O-]I(=O)=O.[K+]
13765-03-2	1	[Li+].[O-]I(=O)=O
7681-55-2	1	[O-]I(=O)=O.[Na+]
25659-31-8	1	[O-]I(=O)=O.[O-]I(=O)=O.[Pb+2]
13470-01-4	1	[O-]I(=O)=O.[O-]I(=O)=O.[Sr+2]
7790-37-6	1	[O-]I(=O)=O.[O-]I(=O)=O.[Zn+2]
7783-97-3	1	[O-]I(=O)=O.[Ag+]
628-17-1	1	CCCCCI
64-69-7	1	C(C(=O)O)I
623-48-3	1	CCOC(=O)CI
18810-58-7	1	[N-]=[N+]=[N-].[N-]=[N+]=[N-].[Ba+2]
13424-46-9	1	[N-]=[N+]=[N-].[N-]=[N+]=[N-].[Pb+2]
78-92-2	1	CCC(C)O
2372-45-4	1	CCCC[O-].[Na+]
110-60-1	1	C(CCN)CN
110-61-2	1	C(CC#N)C#N
106-99-0	1	C=CC=C
543-20-4	1	C(CC(=O)Cl)C(=O)Cl
12788-93-1	1	CCCCO.OP(=O)(O)O
513-53-1	1	CCC(C)S
7521-80-4	1	CCCC[Si](Cl)(Cl)Cl
110-69-0	1	CCCC=NO
107-00-6	1	CCC#C
503-17-3	1	CC#CC
2028-63-9	1	CC(C#C)O
2051-78-7	1	CCCC(=O)OCC=C
106-31-0	1	CCCC(=O)OC(=O)CCC
540-18-1	1	CCCCCOC(=O)CCC
78-93-3	1	CCC(=O)C
96-29-7	1	CCC(=NO)C
106-98-9	1	CCC=C
107-01-7	1	C/C=C/C
6117-91-5	1	C/C=C/CO
78-94-4	1	CC(=O)C=C
627-63-4	1	C(=C/C(=O)Cl)\C(=O)Cl
109-75-1	1	C=CCC#N
4786-20-3	1	C/C=C/C#N
4170-30-3	1	C/C=C/C=O
3724-65-0	1	C/C=C/C(=O)O
623-43-8	1	C/C=C/C(=O)OC
623-70-1	1	CCOC(=O)/C=C/C
111-76-2	1	CCCCOCCO
630-60-4	1	C[C@H]1[C@@H]([C@H]([C@H]([C@@H](O1)O[C@H]2C[C@H]([C@@]3([C@@H]4[C@@H](CC[C@@]3(C2)O)[C@]5(CC[C@@H]([C@]5(C[C@H]4O)C)C6=CC(=O)OC6)O)CO)O)O)O)O
11005-63-3	1	C[C@@H]1C([C@@H](CC(O1)O[C@H]2CC[C@@]3([C@]4(CC[C@@]5([C@H](CC[C@]5([C@@]4(CC[C@@]3(C2)O)C)O)C6=CC(=O)OC6)C)C)C=O)OC)O[C@H]7C[C@H]([C@@H]([C@H]([C@@H]7O)O)O)CO
2571-22-4	1	CC(=C)[C@@H]1[C@@H]2[C@H]([C@]3([C@@]4(CO4)[C@H]5[C@@H]([C@]3([C@H]1C(=O)O2)O)O5)C)O
85535-84-8	1	C(CC(C(CCC(CCl)Cl)Cl)Cl)C(CCl)Cl
121-57-3	1	C1=CC(=CC=C1N)S(=O)(=O)O
100-20-9	1	C1=CC(=CC=C1C(=O)Cl)C(=O)Cl
98-59-9	1	CC1=CC=C(C=C1)S(=O)(=O)Cl
15191-25-0	1	C1=CC(=CC=C1N)N=C=S
29025-67-0	1	C1CO[Si]2(OCCN1CCO2)C3=CC=C(C=C3)Cl
106-54-7	1	C1=CC(=CC=C1S)Cl
39811-34-2	1	CC1CCC(C(C1)OO)C(C)C
104-40-5	1	CCCCCCCCCC1=CC=C(C=C1)O
1124-31-8	1	C1=CC=C(C(=C1)[N+](=O)[O-])[O-].[K+]
824-78-2	1	C1=CC(=CC=C1[N+](=O)[O-])[O-].[Na+]
138-42-1	1	C1=CC(=CC=C1[N+](=O)[O-])S(=O)(=O)O
636-97-5	1	C1=CC(=CC=C1C(=O)NN)[N+](=O)[O-]
100-12-9	1	CCC1=CC=C(C=C1)[N+](=O)[O-]
99-89-8	1	CC(C)C1=CC=C(C=C1)O
12207-63-5	1	[NH4+].[O-2].[O-2].[O-2].[O-2].[O-2].[O-2].[O-2].[O-2].[V].[V].[V]
30525-89-4	1	C=O
8017-16-1	1	OP(=O)(O)O.O1OP2OOP1O2
61788-33-8	1	C1=CC=C(C=C1)C2=CC=CC=C2C3=CC=CC=C3
83-32-9	1	C1CC2=CC=CC3=C2C1=CC=C3
2407-94-5	1	C1CCC(CC1)(O)OOC2(CCCCC2)O
41935-39-1	1	C1=CC=C(C=C1)OCCOC(=O)OOC(=O)OCCOC2=CC=CC=C2
3034-79-5	1	CC1=CC=CC=C1C(=O)OOC(=O)C2=CC=CC=C2C
70-30-4	1	C1=C(C(=C(C(=C1Cl)Cl)CC2=C(C(=CC(=C2Cl)Cl)Cl)O)O)Cl
298-07-7	1	CCCCC(CC)COP(=O)(O)OCC(CC)CCCC
3851-87-4	1	CC(CC(=O)OOC(=O)CC(C)CC(C)(C)C)CC(C)(C)C
1705-60-8	1	CC(C)(C)OOC1(CCC(CC1)C(C)(C)C2CCC(CC2)(OOC(C)(C)C)OOC(C)(C)C)OOC(C)(C)C
895-85-2	1	CC1=CC=C(C=C1)C(=O)OOC(=O)C2=CC=C(C=C2)C
15520-11-3	1	CC(C)(C)C1CCC(CC1)OC(=O)OOC(=O)OC2CCC(CC2)C(C)(C)C
80-51-3	1	C1=CC(=CC=C1OC2=CC=C(C=C2)S(=O)(=O)NN)S(=O)(=O)NN
36536-42-2	1	CC(C)(C)OOC(=O)OCCCCCCOC(=O)OOC(C)(C)C
542-88-1	1	C(OCCl)Cl
32315-10-9	1	C(=O)(OC(Cl)(Cl)Cl)OC(Cl)(Cl)Cl
6731-36-8	1	CC1CC(CC(C1)(OOC(C)(C)C)OOC(C)(C)C)(C)C
4262-61-7	1	CC(C)(C)OOC(C)(C)OOC(C)(C)C
55794-20-2	1	CCOC(=O)CC(C)(OOC(C)(C)C)OOC(C)(C)C
2167-23-9	1	CCC(C)(OOC(C)(C)C)OOC(C)(C)C
3006-86-8	1	CC(C)(C)OOC1(CCCCC1)OOC(C)(C)C
67567-23-1	1	CCC(C)(C)OOC(C)(CC(=O)OCC)OOC(C)(C)CC
13653-62-8	1	CCC(C)(C)OOC(C)(CC)OOC(C)(C)CC
101-14-4	1	C1=CC(=C(C=C1CC2=CC(=C(C=C2)N)Cl)Cl)N
56-18-8	1	C(CN)CNCCCN
95-80-7	1	CC1=C(C=C(C=C1)N)N
95-70-5	1	CC1=C(C=CC(=C1)N)N
823-40-5	1	CC1=C(C=CC=C1N)N
92-87-5	1	C1=CC(=CC=C1C2=CC=C(C=C2)N)N
7803-54-5	1	[NH2-].[NH2-].[Mg+2]
122-39-4	1	C1=CC=C(C=C1)NC2=CC=CC=C2
578-94-9	1	C1=CC=C2C(=C1)NC3=CC=CC=C3[As]2Cl
1666-13-3	1	C1=CC=C(C=C1)[Se][Se]C2=CC=CC=C2
587-85-9	1	C1=CC=C(C=C1)[Hg]C2=CC=CC=C2
26447-40-5	1	C1=CC(=CC=C1CC2=CC=C(C=C2)N=C=O)N=C=O
101-68-8	1	C1=CC(=CC=C1CC2=CC=C(C=C2)N=C=O)N=C=O
712-48-1	1	C1=CC=C(C=C1)[As](C2=CC=CC=C2)Cl
555-54-4	1	C1=CC=[C-]C=C1.C1=CC=[C-]C=C1.[Mg+2]
82-66-6	1	C1=CC=C(C=C1)C(C2=CC=CC=C2)C(=O)C3C(=O)C4=CC=CC=C4C3=O
776-74-9	1	C1=CC=C(C=C1)C(C2=CC=CC=C2)Br
530-50-7	1	C1=CC=C(C=C1)N(C2=CC=CC=C2)N
122-66-7	1	C1=CC=C(C=C1)NNC2=CC=CC=C2
18414-36-3	1	C1=CC=C(C=C1)C[Si](CC2=CC=CC=C2)(Cl)Cl
111-47-7	1	CCCSCCC
6380-34-3	1	C1=CC=C(C=C1)[As](I)I
7774-29-0	1	I[Hg]I
613-29-6	1	CCCCN(CCCC)C1=CC=CC=C1
77-58-7	1	CCCCCCCCCCCC(=O)O[Sn](CCCC)(CCCC)OC(=O)CCCCCCCCCCC
683-18-1	1	CCCC[Sn](CCCC)(Cl)Cl
818-08-6	1	CCCC[Sn](=O)CCCC
78-34-2	1	CCOP(=S)(OCC)SC1C(OCCO1)SP(=S)(OCC)OCC
453-13-4	1	C(C(CF)O)F
367-11-3	1	C1=CC=C(C(=C1)F)F
372-18-9	1	C1=CC(=CC(=C1)F)F
540-36-3	1	C1=CC(=CC=C1F)F
8065-71-2	1	C(C(CF)O)F.C(C(CCl)O)F
7783-41-7	1	O(F)F
13779-41-4	1	OP(=O)(F)F
75-37-6	1	CC(F)F
75-38-7	1	C=C(F)F
121-46-0	1	C1C2C=CC1C=C2
101-83-7	1	C1CCC(CC1)NC2CCCCC2
26747-93-3	1	C1=CC=C(C(=C1)S(=O)(=O)NN)S(=O)(=O)NN
1738-25-6	1	CN(C)CCC#N
52-85-7	1	CN(C)S(=O)(=O)C1=CC=C(C=C1)OP(=S)(OC)OC
79-44-7	1	CN(C)C(=O)Cl
622-68-4	1	CN(C)C1=CC=C(C=C1)N=NC2=CC=C(C=C2)[As](=O)(O)O
124-40-3	1	CNC
95-47-6	1	CC1=CC=CC=C1C
108-38-3	1	CC1=CC(=CC=C1)C
106-42-3	1	CC1=CC=C(C=C1)C
526-75-0	1	CC1=C(C(=CC=C1)O)C
105-67-9	1	CC1=CC(=C(C=C1)O)C
95-87-4	1	CC1=CC(=C(C=C1)C)O
576-26-1	1	CC1=C(C(=CC=C1)C)O
95-65-8	1	CC1=C(C=C(C=C1)O)C
108-68-9	1	CC1=CC(=CC(=C1)O)C
52-68-6	1	COP(=O)(C(C(Cl)(Cl)Cl)O)OC
62-73-7	1	COP(=O)(OC)OC=C(Cl)Cl
7786-34-7	1	C/C(=C\C(=O)OC)/OP(=O)(OC)OC
109-55-7	1	CN(C)CCCN
766-15-4	1	CC1(CCOCO1)C
15176-21-3	1	CC1COC(CO1)C
627-58-7	1	CC(=C)CCC(=C)C
764-13-6	1	CC(=CC=C(C)C)C
563-78-0	1	CC(C)C(=C)C
13052-09-0	1	CCCCC(CC)C(=O)OOC(C)(C)CCC(C)(C)OOC(=O)C(CC)CCCC
1068-27-5	1	CC(C)(C)OOC(C)(C)C#CC(C)(C)OOC(C)(C)C
78-63-7	1	CC(C)(C)OOC(C)(C)CCC(C)(C)OOC(C)(C)C
3025-88-5	1	CC(C)(CCC(C)(C)OO)OO
2618-77-1	1	CC(C)(CCC(C)(C)OOC(=O)C1=CC=CC=C1)OOC(=O)C2=CC=CC=C2
1068-27-5	1	CC(C)(C)OOC(C)(C)C#CC(C)(C)OOC(C)(C)C
563-79-1	1	CC(=C(C)C)C
66-81-9	1	C[C@H]1C[C@@H](C(=O)[C@@H](C1)[C@@H](CC2CC(=O)NC(=O)C2)O)C
2738-18-3	1	CC(C)CC=CC(C)C
565-80-0	1	CC(C)C(=O)C(C)C
3254-63-5	1	COP(=O)(OC)OC1=CC=C(C=C1)SC
4685-14-7	1	C[N+]1=CC=C(C=C1)C2=CC=[N+](C=C2)C
119-93-7	1	CC1=C(C=CC(=C1)C2=CC(=C(C=C2)N)C)N
1085-98-9	1	CN(C)S(=O)(=O)N(C1=CC=CC=C1)SC(F)(Cl)Cl
300-76-5	1	COP(=O)(OC)OC(C(Cl)(Cl)Br)Br
55-38-9	1	CC1=C(C=CC(=C1)OP(=S)(OC)OC)SC
298-00-0	1	COP(=S)(OC)OC1=CC=C(C=C1)[N+](=O)[O-]
7700-17-6	1	CC(C1=CC=CC=C1)OC(=O)/C=C(\C)/OP(=O)(OC)OC
141-66-2	1	C/C(=C\C(=O)N(C)C)/OP(=O)(OC)OC
6923-22-4	1	C/C(=C\C(=O)NC)/OP(=O)(OC)OC
13171-21-6	1	CCN(CC)C(=O)/C(=C(\C)/OP(=O)(OC)OC)/Cl
950-37-8	1	COC1=NN(C(=O)S1)CSP(=S)(OC)OC
2587-90-8	1	COP(=O)(OC)SCCSC
640-15-3	1	CCSCCSP(=S)(OC)OC
86-50-0	1	COP(=S)(OC)SCN1C(=O)C2=CC=CC=C2N=N1
1113-02-6	1	CNC(=O)CSP(=O)(OC)OC
144-41-2	1	COP(=S)(OC)SCC(=O)N1CCOCC1
732-11-6	1	COP(=S)(OC)SCN1C(=O)C2=CC=CC=C2C1=O
2642-71-9	1	CCOP(=S)(OCC)SCN1C(=O)C2=CC=CC=C2N=N1
121-75-5	1	CCOC(=O)CC(C(=O)OCC)SP(=S)(OC)OC
315-18-4	1	CC1=CC(=CC(=C1N(C)C)C)OC(=O)NC
2032-59-9	1	CC1=C(C=CC(=C1)OC(=O)NC)N(C)C
1165-48-6	1	CC1=C(OC2=C(C1=O)C=CC(=C2CN(C)C)OC)C3=CC=CC=C3
926-64-7	1	CN(C)CC#N
87-59-2	1	CC1=C(C(=CC=C1)N)C
95-68-1	1	CC1=CC(=C(C=C1)N)C
95-78-3	1	CC1=CC(=C(C=C1)C)N
87-62-7	1	CC1=C(C(=CC=C1)C)N
95-64-7	1	CC1=C(C=C(C=C1)N)C
108-69-0	1	CC1=CC(=CC(=C1)N)C
121-69-7	1	CN(C)C1=CC=CC=C1
1300-73-8	1	CC1=CC(=C(C=C1)N)C.CC1=CC(=C(C=C1)C)N.CC1=C(C(=CC=C1)N)C.CC1=C(C(=CC=C1)C)N.CC1=C(C=C(C=C1)N)C.CC1=CC(=CC(=C1)N)C
6613-44-1	1	CC1=CC(=CC(=C1)C(=O)Cl)C
108-47-4	1	CC1=CC(=NC=C1)C
589-93-5	1	CC1=CN=C(C=C1)C
108-48-5	1	CC1=NC(=CC=C1)C
583-58-4	1	CC1=C(C=NC=C1)C
591-22-0	1	CC1=CC(=CN=C1)C
103-83-3	1	CN(C)CC1=CC=CC=C1
926-63-6	1	CCCN(C)C
3179-63-3	1	CN(C)CCCO
598-98-1	1	CC(C)(C)C(=O)OC
463-82-1	1	CC(C)(C)C
108-09-8	1	CC(C)CC(C)N
108-84-9	1	CC(C)CC(C)OC(=O)C
75-83-2	1	CCC(C)(C)C
79-29-8	1	CC(C)C(C)C
950-35-6	1	COP(=O)(OC)OC1=CC=C(C=C1)[N+](=O)[O-]
25136-55-4	1	CC1COC(CO1)C
75-78-5	1	C[Si](C)(Cl)Cl
78-62-6	1	CCO[Si](C)(C)OCC
625-86-5	1	CC1=CC=C(O1)C
1071-26-7	1	CCCCCC(C)(C)C
3074-71-3	1	CCCCC(C)C(C)C
2213-23-2	1	CCCC(C)CC(C)C
2216-30-0	1	CCC(C)CCC(C)C
4032-86-4	1	CCCCC(C)(C)CC
922-28-1	1	CCCC(C)C(C)CC
926-82-9	1	CCC(C)CC(C)CC
1068-19-5	1	CCCC(C)(C)CCC
98-94-2	1	CN(C)C1CCCCC1
590-66-9	1	CC1(CCCCC1)C
583-57-3	1	CC1CCCCC1C
591-21-9	1	CC1CCCC(C1)C
589-90-2	1	CC1CCC(CC1)C
1638-26-2	1	CC1(CCCC1)C
2452-99-5	1	CC1CCCC1C
2453-00-1	1	CC1CCC(C1)C
590-73-8	1	CCCCC(C)(C)C
584-94-1	1	CCCC(C)C(C)C
589-43-5	1	CCC(C)CC(C)C
563-16-6	1	CCCC(C)(C)CC
583-48-2	1	CCC(C)C(C)CC
57-14-7	1	CN(C)N
540-73-8	1	CNNC
2524-03-0	1	COP(=S)(OC)Cl
97-97-2	1	COC(CCl)OC
141-91-3	1	CC1CNCC(O1)C
2999-74-8	1	[CH3-].[CH3-].[Mg+2]
106-58-1	1	CN1CCN(CC1)C
124-65-2	1	C[As](=O)(C)[O-].[Na+]
32749-94-3	1	CCC(C)C(C)C=O
590-35-2	1	CCCC(C)(C)C
565-59-3	1	CCC(C)C(C)C
108-08-7	1	CC(C)CC(C)C
562-49-2	1	CCC(C)(C)CC
5117-16-8	1	CN(C)C(=N)[Se]
544-97-8	1	[CH3-].[CH3-].[Zn+2]
108-01-0	1	CN(C)CCO
431-03-8	1	CC(=O)C(=O)C
108-16-7	1	CC(CN(C)C)O
115-10-6	1	COC
75-60-5	1	C[As](=O)(C)O
57-24-9	1	C1CN2CC3=CCO[C@H]4CC(=O)N5[C@H]6[C@H]4[C@H]3C[C@H]2[C@@]61C7=CC=CC=C75
1989-53-3	1	COC1=C(C(=CC=C1)OC)C(=O)Cl
77-76-9	1	CC(C)(OC)OC
109-87-5	1	COCOC
119-90-4	1	COC1=C(C=CC(=C1)C2=CC(=C(C=C2)N)OC)N
357-57-3	1	COC1=C(C=C2C(=C1)[C@]34CCN5[C@H]3C[C@@H]6[C@@H]7[C@@H]4N2C(=O)C[C@@H]7OCC=C6C5)OC
534-15-6	1	CC(OC)OC
110-71-4	1	COCCOC
100-73-2	1	C1CC(OC=C1)C=O
77-73-6	1	C1C=CC2C1C3CC2C=C3
722-27-0	1	C1=CC(=CC=C1N)SSC2=CC=C(C=C2)N
624-92-0	1	CSSC
12039-13-3	1	S=[Ti]=S
75-15-0	1	C(=S)=S
7488-56-4	1	S=[Se]=S
117-80-6	1	C1=CC=C2C(=C1)C(=O)C(=C(C2=O)Cl)Cl
594-72-9	1	CC([N+](=O)[O-])(Cl)Cl
96-23-1	1	C(C(CCl)O)Cl
926-57-8	1	C/C(=C\CCl)/Cl
764-41-0	1	C(/C=C/CCl)Cl
95-50-1	1	C1=CC=C(C(=C1)Cl)Cl
541-73-1	1	C1=CC(=CC(=C1)Cl)Cl
554-00-7	1	C1=CC(=C(C=C1Cl)Cl)N
95-82-9	1	C1=CC(=C(C=C1Cl)N)Cl
608-31-1	1	C1=CC(=C(C(=C1)Cl)N)Cl
95-76-1	1	C1=CC(=C(C=C1N)Cl)Cl
626-43-7	1	C1=C(C=C(C=C1Cl)Cl)N
27134-27-6	1	C1=CC(=C(C(=C1)Cl)Cl)N
576-24-9	1	C1=CC(=C(C(=C1)Cl)Cl)O
120-83-2	1	C1=CC(=C(C=C1Cl)Cl)O
583-78-8	1	C1=CC(=C(C=C1Cl)O)Cl
87-65-0	1	C1=CC(=C(C(=C1)Cl)O)Cl
95-77-2	1	C1=CC(=C(C=C1O)Cl)Cl
5836-73-7	1	C1=CC(=C(C=C1N/N=N/C(=S)N)Cl)Cl
89-75-8	1	C1=CC(=C(C=C1Cl)Cl)C(=O)Cl
120-36-5	1	CC(C(=O)O)OC1=C(C=C(C=C1)Cl)Cl
102-47-6	1	C1=CC(=C(C=C1CCl)Cl)Cl
513-88-2	1	CC(=O)C(Cl)Cl
534-07-6	1	C(C(=O)CCl)Cl
78-87-5	1	CC(CCl)Cl
142-28-9	1	C(CCl)CCl
563-54-2	1	CC(=CCl)Cl
542-75-6	1	C(C=CCl)Cl
78-88-6	1	C=C(CCl)Cl
110-56-5	1	C(CCCl)CCl
75-71-8	1	C(F)(F)(Cl)Cl
623-46-1	1	CCOC(CCl)Cl
111-44-4	1	C(CCl)OCCCl
4109-96-0	1	[SiH2](Cl)Cl
644-97-3	1	C1=CC=C(C=C1)P(Cl)Cl
10545-99-0	1	S(Cl)Cl
563-43-9	1	CC[Al](Cl)Cl
95-73-8	1	CC1=C(C=C(C=C1)Cl)Cl
19398-61-9	1	CC1=C(C=CC(=C1)Cl)Cl
118-69-4	1	CC1=C(C=CC=C1Cl)Cl
95-75-0	1	CC1=CC(=C(C=C1)Cl)Cl
98-87-3	1	C1=CC=C(C=C1)C(Cl)Cl
91-94-1	1	C1=CC(=C(C=C1C2=CC(=C(C=C2)N)Cl)Cl)N
463-71-8	1	C(=S)(Cl)Cl
87-56-9	1	C(=O)/C(=C(\C(=O)O)/Cl)/Cl
76-14-2	1	C(C(F)(F)Cl)(F)(F)Cl
628-76-2	1	C(CCCl)CCCl
3209-22-1	1	C1=CC(=C(C(=C1)Cl)Cl)[N+](=O)[O-]
611-06-3	1	C1=CC(=C(C=C1Cl)Cl)[N+](=O)[O-]
89-61-2	1	C1=CC(=C(C=C1Cl)[N+](=O)[O-])Cl
99-54-7	1	C1=CC(=C(C=C1[N+](=O)[O-])Cl)Cl
75-43-4	1	C(F)(Cl)Cl
3018-12-0	1	C(#N)C(Cl)Cl
79-43-6	1	C(C(=O)O)(Cl)Cl
116-54-1	1	COC(=O)C(Cl)Cl
535-15-9	1	CCOC(=O)C(Cl)Cl
75-34-3	1	CC(Cl)Cl
107-06-2	1	C(CCl)Cl
75-35-4	1	C=C(Cl)Cl
540-59-0	1	C(=CCl)Cl
79-36-7	1	C(C(=O)Cl)(Cl)Cl
108-60-1	1	CC(CCl)OC(C)CCl
2782-57-2	1	C1(=O)NC(=O)N(C(=O)N1Cl)Cl
110-65-6	1	C(C#CCO)O
128-91-6	1	C1=CC(=C2C(=C1[N+](=O)[O-])C(=O)C3=C(C=CC(=C3C2=O)[N+](=O)[O-])O)O
51-43-4	1	CNC[C@@H](C1=CC(=C(C=C1)O)O)O
111-42-2	1	C(CO)NCCO
4733-50-0	1	C1=CC(=C(C(=C1O)C#N)C#N)O
1563-66-2	1	CC1(CC2=C(O1)C(=CC=C2)OC(=O)NC)C
25512-65-6	1	C1CC=COC1.C1COCC=C1
84-58-2	1	C(#N)C1=C(C(=O)C(=C(C1=O)Cl)Cl)C#N
53220-22-7	1	CCCCCCCCCCCCCCOC(=O)OOC(=O)OCCCCCCCCCCCCCC
110-05-4	1	CC(C)(C)OOC(C)(C)C
16580-06-6	1	CC(C)(C)OOC(=O)CCCCCCCC(=O)OOC(C)(C)C
15667-10-4	1	CCC(C)(C)OOC1(CCCCC1)OOC(C)(C)CC
10508-09-5	1	CCC(C)(C)OOC(C)(C)CC
13319-75-0	1	B(F)(F)F.O.O
3138-42-9	1	CCCCCOP(=O)(O)OCCCCC
124-02-7	1	C=CCNCC=C
538-08-9	1	C=CCN(CC=C)C#N
592-88-1	1	C=CCSCC=C
557-40-4	1	C=CCOCC=C
96-91-3	1	C1=C(C=C(C(=C1N)O)[N+](=O)[O-])[N+](=O)[O-]
63868-82-6	1	C1=C(C=C(C(=C1N)[O-])[N+](=O)[O-])[N+](=O)[O-].C1=C(C=C(C(=C1N)[O-])[N+](=O)[O-])[N+](=O)[O-].C1=C(C=C(C(=C1N)[O-])[N+](=O)[O-])[N+](=O)[O-].C1=C(C=C(C(=C1N)[O-])[N+](=O)[O-])[N+](=O)[O-].[Zr+4]
831-52-7	1	C1=C(C=C(C(=C1N)[O-])[N+](=O)[O-])[N+](=O)[O-].[Na+]
528-29-0	1	C1=CC=C(C(=C1)[N+](=O)[O-])[N+](=O)[O-]
99-65-0	1	C1=CC(=CC(=C1)[N+](=O)[O-])[N+](=O)[O-]
100-25-4	1	C1=CC(=CC=C1[N+](=O)[O-])[N+](=O)[O-]
606-22-4	1	C1=CC(=C(C(=C1)[N+](=O)[O-])N)[N+](=O)[O-]
618-87-1	1	C1=C(C=C(C=C1[N+](=O)[O-])[N+](=O)[O-])N
25550-58-7	1	C1=CC(=C(C(=C1)O)[N+](=O)[O-])[N+](=O)[O-]
51-28-5	1	C1=CC(=C(C=C1[N+](=O)[O-])[N+](=O)[O-])O
329-71-5	1	C1=CC(=C(C=C1[N+](=O)[O-])O)[N+](=O)[O-]
573-56-8	1	C1=CC(=C(C(=C1)[N+](=O)[O-])O)[N+](=O)[O-]
1011-73-0	1	C1=CC(=C(C=C1[N+](=O)[O-])[N+](=O)[O-])[O-].[Na+]
1656-44-6	1	C1=CC(=C(C=C1[N+](=O)[O-])[N+](=O)[O-])S(=O)(=O)Cl
119-27-7	1	COC1=C(C=C(C=C1)[N+](=O)[O-])[N+](=O)[O-]
99-33-2	1	C1=C(C=C(C=C1[N+](=O)[O-])[N+](=O)[O-])C(=O)Cl
119-26-6	1	C1=CC(=C(C=C1[N+](=O)[O-])[N+](=O)[O-])NN
6125-21-9	1	C(C[N+](=O)[O-])C[N+](=O)[O-]
595-49-3	1	CC(C)([N+](=O)[O-])[N+](=O)[O-]
961-68-2	1	C1=CC=C(C=C1)NC2=C(C=C(C=C2)[N+](=O)[O-])[N+](=O)[O-]
55510-04-8	1	C12C(NC(=O)N1[N+](=O)[O-])N(C(=O)N2)[N+](=O)[O-]
121-14-2	1	CC1=C(C=C(C=C1)[N+](=O)[O-])[N+](=O)[O-]
606-20-2	1	CC1=C(C=CC=C1[N+](=O)[O-])[N+](=O)[O-]
519-44-8	1	C1=CC(=C(C(=C1[N+](=O)[O-])O)[N+](=O)[O-])O
38094-35-8	1	C1=CC=C(C=C1)C2=C(C(=CC=C2)[N+](=O)[O-])[N+](=O)[O-]
5787-96-2	1	CC1=CC(=CC(=C1[O-])[N+](=O)[O-])[N+](=O)[O-].[K+]
2312-76-7	1	CC1=CC(=CC(=C1[O-])[N+](=O)[O-])[N+](=O)[O-].[Na+]
610-57-1	1	C1=CC(=C(C=C1[N+](=O)[O-])[N+](=O)[O-])CCl
605-71-0	1	C1=CC2=C(C=CC=C2[N+](=O)[O-])C(=C1)[N+](=O)[O-]
602-38-0	1	C1=CC2=C(C(=C1)[N+](=O)[O-])C(=CC=C2)[N+](=O)[O-]
605-69-6	1	C1=CC=C2C(=C1)C(=CC(=C2O)[N+](=O)[O-])[N+](=O)[O-]
887-79-6	1	C1=CC=C2C(=C1)C(=CC(=C2[O-])[N+](=O)[O-])[N+](=O)[O-].[Na+]
5405-53-8	1	C1C2=C(C=CC(=C2)[N+](=O)[O-])C3=C1C=C(C=C3)[N+](=O)[O-]
25109-57-3	1	CC(=O)C(CBr)Br
1689-84-5	1	C1=C(C=C(C(=C1Br)O)Br)C#N
583-53-9	1	C1=CC=C(C(=C1)Br)Br
615-57-6	1	C1=CC(=C(C=C1Br)Br)N
3638-73-1	1	C1=CC(=C(C=C1Br)N)Br
78-75-1	1	CC(CBr)Br
75-61-6	1	C(F)(F)(Br)Br
74-95-3	1	C(Br)Br
106-93-4	1	C(CBr)Br
133-55-1	1	CN(C(=O)C1=CC=C(C=C1)C(=O)N(C)N=O)N=O
25550-55-4	1	C1=CC=C(C(=C1)N=O)N=O
118-02-5	1	C1=CC(=O)C(=NO)C(=O)C1=NO
101-25-7	1	C1N2CN(CN1CN(C2)N=O)N=O
111-40-0	1	C(CNCCN)N
10102-44-0	1	N(=O)[O]
298-18-0	1	C1[C@@H](O1)[C@H]2CO2
10049-04-4	1	O=Cl[O]
1309-60-0	1	O=[Pb]=O
124-38-9	1	C(=O)=O
646-06-0	1	C1COCO1
123-91-1	1	C1COCCO1
78-53-5	1	CCN(CC)CCSP(=O)(OCC)OCC
100-35-6	1	CCN(CC)CCCl
109-89-7	1	CCNCC
693-21-0	1	C(CO[N+](=O)[O-])OCCO[N+](=O)[O-]
104-78-9	1	CCN(CC)CCCN
84-95-7	1	CCN(CC)C1=CC=CC2=CC=CC=C21
947-02-4	1	CCOP(=O)(N=C1SCCS1)OCC
950-10-7	1	CCOP(=O)(N=C1SCC(S1)C)OCC
21548-32-3	1	CCOP(=O)(N=C1SCS1)OCC
67329-01-5	1	CCOP(=O)(OCC)OC(/C=C/OCCCl)C(Cl)Cl
8065-48-3	1	CCOP(=O)(OCC)SCCSCC.CCOP(=S)(OCC)OCCSCC
56-72-4	1	CCOP(=S)(OCC)OC1=CC2=C(C=C1)C(=C(C(=O)O2)Cl)C
299-45-6	1	CCOP(=S)(OCC)OC1=CC2=C(C=C1)C(=CC(=O)O2)C
311-45-5	1	CCOP(=O)(OCC)OC1=CC=C(C=C1)[N+](=O)[O-]
56-38-2	1	CCOP(=S)(OCC)OC1=CC=C(C=C1)[N+](=O)[O-]
4824-78-6	1	CCOP(=S)(OCC)OC1=CC(=C(C=C1Cl)Br)Cl
470-90-6	1	CCOP(=O)(OCC)O/C(=C/Cl)/C1=C(C=C(C=C1)Cl)Cl
297-97-2	1	CCOP(=S)(OCC)OC1=NC=CN=C1
13593-03-8	1	CCOP(=S)(OCC)OC1=NC2=CC=CC=C2N=C1
2275-14-1	1	CCOP(=S)(OCC)SCSC1=C(C=CC(=C1)Cl)Cl
10311-84-9	1	CCOP(=S)(OCC)SC(CCl)N1C(=O)C2=CC=CC=C2C1=O
298-04-4	1	CCOP(=S)(OCC)SCCSCC
115-90-2	1	CCOP(=S)(OCC)OC1=CC=C(C=C1)S(=O)C
786-19-6	1	CCOP(=S)(OCC)SCSC1=CC=C(C=C1)Cl
3270-86-8	1	CCOP(=O)(OCC)SC1=CC=C(C=C1)[N+](=O)[O-]
298-02-2	1	CCOP(=S)(OCC)SCSCC
2275-18-5	1	CCOP(=S)(OCC)SCC(=O)NC(C)C
3734-95-0	1	CCOP(=O)(OCC)SCC(=O)NC(C)(C)C#N
24934-91-6	1	CCOP(=S)(OCC)SCCl
13071-79-9	1	CCOP(=S)(OCC)SCSC(C)(C)C
140-80-7	1	CCN(CC)CCCC(C)N
617-83-4	1	CCN(CC)C#N
135-01-3	1	CCC1=CC=CC=C1CC
141-93-5	1	CCC1=CC(=CC=C1)CC
105-05-5	1	CCC1=CC=C(C=C1)CC
91-66-7	1	CCN(CC)C1=CC=CC=C1
15972-60-8	1	CCC1=C(C(=CC=C1)CC)N(COC)C(=O)CCl
613-48-9	1	CCN(CC)C1=CC=C(C=C1)C
1719-53-5	1	CC[Si](CC)(Cl)Cl
627-44-1	1	CC[Hg]CC
1615-80-1	1	CCNNCC
557-18-6	1	C[CH2-].C[CH2-].[Mg+2]
627-53-2	1	CC[Se]CC
557-20-0	1	C[CH2-].C[CH2-].[Zn+2]
100-36-7	1	CCN(CC)CCN
100-37-8	1	CCN(CC)CCO
352-93-2	1	CCSCC
109-93-3	1	C=COC=C
3054-95-3	1	CCOC(C=C)OCC
462-95-3	1	CCOCOCC
105-57-7	1	CCOC(C)OCC
108-18-9	1	CC(C)NC(C)C
110-97-4	1	CC(CNCC(C)O)O
741-58-2	1	CC(C)OP(=S)(OC(C)C)SCCNS(=O)(=O)C1=CC=CC=C1
7087-68-5	1	CCN(C(C)C)C(C)C
96-80-0	1	CC(C)N(CCO)C(C)C
110-96-3	1	CC(C)CNCC(C)C
108-83-8	1	CC(C)CC(=O)CC(C)C
544-01-4	1	CC(C)CCOCCC(C)C
27215-10-7	1	CC(C)CCCCCOP(=O)(O)OCCCCCC(C)C
142-84-7	1	CCCNCCC
16066-38-9	1	CCCOC(=O)OOC(=O)OCCC
111-92-2	1	CCCCNCCCC
102-81-8	1	CCCCN(CCCC)CCO
16215-49-9	1	CCCCOC(=O)OOC(=O)OCCCC
2050-92-2	1	CCCCCNCCCCC
626-23-3	1	CCC(C)NC(C)CC
8014-95-7	1	OS(=O)(=O)O.O=S(=O)=O
14293-78-8	1	[O-][V](=O)([O-])[O-].[K+].[K+].[K+]
50-76-0	1	C[C@@H]1[C@@H](C(=O)N[C@@H](C(=O)N2CCC[C@H]2C(=O)N(CC(=O)N([C@H](C(=O)O1)C(C)C)C)C)C(C)C)NC(=O)C3=C4C(=C(C=C3)C)OC5=C(C(=O)C(=C(C5=N4)C(=O)N[C@H]6[C@H](OC(=O)[C@@H](N(C(=O)CN(C(=O)[C@@H]7CCCN7C(=O)[C@H](NC6=O)C(C)C)C)C)C(C)C)C)N)C
110-00-9	1	C1=COC=C1
98-00-0	1	C1=COC(=C1)CO
527-69-5	1	C1=COC(=C1)C(=O)Cl
7782-41-4	1	FF
70-34-8	1	C1=CC(=C(C=C1[N+](=O)[O-])[N+](=O)[O-])F
348-54-9	1	C1=CC=C(C(=C1)N)F
371-40-4	1	C1=CC(=CC=C1N)F
462-06-6	1	C1=CC=C(C=C1)F
25496-08-6	1	CC1=CC=C(C=C1)F.CC1=CC(=CC=C1)F.CC1=CC=CC=C1F
16923-95-8	1	F[Zr-2](F)(F)(F)(F)F.[K+].[K+]
16871-90-2	1	F[Si-2](F)(F)(F)(F)F.[K+].[K+]
16893-85-9	1	F[Si-2](F)(F)(F)(F)F.[Na+].[Na+]
12125-01-8	1	[NH4+].[F-]
7787-32-8	1	[F-].[F-].[Ba+2]
7790-79-6	1	F[Cd]F
7788-97-8	1	F[Cr](F)F
7783-39-3	1	F[Hg]F
10026-18-3	1	F[Co](F)F
7789-23-3	1	[F-].[K+]
13709-38-1	1	F[La](F)F
7789-24-4	1	[Li+].[F-]
7681-49-4	1	[F-].[Na+]
7783-46-2	1	F[Pb]F
7664-39-3	1	F
1333-83-1	1	F.[F-].[Na+]
13446-74-7	1	[F-].[Rb+]
13400-13-0	1	[F-].[Cs+]
7789-19-7	1	F[Cu]F
7783-49-5	1	[F-].[F-].[Zn+2]
10026-17-2	1	F[Co]F
7789-21-1	1	OS(=O)(=O)F
95-52-3	1	CC1=CC=CC=C1F
352-70-5	1	CC1=CC(=CC=C1)F
352-32-9	1	CC1=CC=C(C=C1)F
593-53-3	1	CF
13537-32-1	1	OP(=O)(O)F
16872-11-0	1	[H+].[B-](F)(F)(F)F
36422-95-4	1	[B-](F)(F)(F)F.CC1=C(C=CC(=C1)[N+]#N)N2CCCC2
14486-19-2	1	[B-](F)(F)(F)F.[B-](F)(F)(F)F.[Cd+2]
13814-96-5	1	[B-](F)(F)(F)F.[B-](F)(F)(F)F.[Pb+2]
13826-88-5	1	[B-](F)(F)(F)F.[B-](F)(F)(F)F.[Zn+2]
14104-20-2	1	[B-](F)(F)(F)F.[Ag+]
14874-86-3	1	[Be+2].[NH4+].[NH4+].[F-].[F-].[F-].[F-]
16924-00-8	1	F[Ta-2](F)(F)(F)(F)(F)F.[K+].[K+]
144-49-0	1	C(C(=O)O)F
2343-36-4	1	C1=CC=C(C=C1)NNC(=O)CF
23745-86-0	1	C(C(=O)[O-])F.[K+]
453-18-9	1	COC(=O)CF
62-74-8	1	C(C(=O)[O-])F.[Na+]
459-72-3	1	CCOC(=O)CF
353-36-6	1	CCF
640-19-7	1	C(C(=O)N)F
7440-70-2	1	[Ca]
7440-70-2	1	[Ca]
15825-70-4	1	C([C@H]([C@H]([C@@H]([C@@H](CO[N+](=O)[O-])O[N+](=O)[O-])O[N+](=O)[O-])O[N+](=O)[O-])O[N+](=O)[O-])O[N+](=O)[O-]
10450-60-9	1	OI(=O)(O)(O)(O)O
13446-11-2	1	[NH4+].[O-]I(=O)(=O)=O
13718-58-6	1	[O-]I(=O)(=O)=O.[O-]I(=O)(=O)=O.[Ba+2]
7790-21-8	1	[O-]I(=O)(=O)=O.[K+]
7790-28-5	1	[O-]I(=O)(=O)=O.[Na+]
7601-90-3	1	OCl(=O)(=O)=O
7790-98-9	1	[NH4+].[O-]Cl(=O)(=O)=O
13465-95-7	1	[O-]Cl(=O)(=O)=O.[O-]Cl(=O)(=O)=O.[Ba+2]
13477-36-6	1	[O-]Cl(=O)(=O)=O.[O-]Cl(=O)(=O)=O.[Ca+2]
7778-74-7	1	[O-]Cl(=O)(=O)=O.[K+]
10034-81-8	1	[O-]Cl(=O)(=O)=O.[O-]Cl(=O)(=O)=O.[Mg+2]
7601-89-0	1	[O-]Cl(=O)(=O)=O.[Na+]
13637-76-8	1	[O-]Cl(=O)(=O)=O.[O-]Cl(=O)(=O)=O.[Pb+2]
13450-97-0	1	[O-]Cl(=O)(=O)=O.[O-]Cl(=O)(=O)=O.[Sr+2]
13520-69-9	1	[O-]Cl(=O)(=O)=O.[O-]Cl(=O)(=O)=O.[Fe+2]
7783-93-9	1	[O-]Cl(=O)(=O)=O.[Ag+]
7787-36-2	1	[O-][Mn](=O)(=O)=O.[O-][Mn](=O)(=O)=O.[Ba+2]
10118-76-0	1	[O-][Mn](=O)(=O)=O.[O-][Mn](=O)(=O)=O.[Ca+2]
7722-64-7	1	[O-][Mn](=O)(=O)=O.[K+]
10101-50-5	1	[O-][Mn](=O)(=O)=O.[Na+]
23414-72-4	1	[O-][Mn](=O)(=O)=O.[O-][Mn](=O)(=O)=O.[Zn+2]
7783-98-4	1	[O-][Mn](=O)(=O)=O.[Ag+]
7440-43-9	1	[Cd]
7789-00-6	1	[O-][Cr](=O)(=O)[O-].[K+].[K+]
7758-97-6	1	[O-][Cr](=O)(=O)[O-].[Pb+2]
7738-94-5	1	O[Cr](=O)(=O)O
1189-85-1	1	CC(C)(C)[O-].CC(C)(C)[O-].O.O.[Cr+2]
646-20-8	1	C(CCC#N)CCC#N
629-08-3	1	CCCCCCC#N
628-71-7	1	CCCCCC#C
111-14-8	1	CCCCCCC(=O)O
110-43-0	1	CCCCCC(=O)C
106-35-4	1	CCCCC(=O)CC
123-19-3	1	CCCC(=O)CCC
592-76-7	1	CCCCCC=C
592-77-8	1	CCCCC=CC
592-78-9	1	CCCC=CCC
7439-97-6	1	[Hg]
15271-41-7	1	CNC(=O)O/N=C/1\[C@H]2C[C@@H]([C@H]1Cl)C[C@H]2C#N
7440-21-3	1	[Si]
12013-56-8	1	[Si-].[Si-].[Ca+2]
12013-55-7	1	[Si]=[Ca]
68848-64-6	1	[Li].[Si]
11120-22-2	1	[O-][Si](=O)[O-].[O-][Si](=O)[O-].[Pb]
64082-35-5	1	[Li+].[Si-]#[Fe]
111-19-3	1	C(CCCCC(=O)Cl)CCCC(=O)Cl
872-05-9	1	CCCCCCCCC=C
7727-54-0	1	[NH4+].[NH4+].[O-]S(=O)(=O)OOS(=O)(=O)[O-]
16111-62-9	1	CCCCC(CC)COC(=O)OOC(=O)OCC(CC)CCCC
52238-68-3	1	CC(CCOOC(=O)C(=O)OOCCC(C)OC)OC
3313-92-6	1	C(=O)([O-])OOC(=O)[O-].[Na+].[Na+]
7775-27-1	1	[O-]S(=O)(=O)OOS(=O)(=O)[O-].[Na+].[Na+]
7616-94-6	1	O=Cl(=O)(=O)F
11138-47-9	1	B(O)(O)[O-].[Na+]
110972-57-1	1	CC(CC(C)(C)OOOC(=O)CCC(C)(C)C)O
26748-41-4	1	CC(C)(C)CCCCCC(=O)OOC(C)(C)C
13122-18-4	1	CC(CC(=O)OOC(C)(C)C)CC(C)(C)C
614-45-9	1	CC(C)(C)OOC(=O)C1=CC=CC=C1
23474-91-1	1	CC=CC(=O)OOC(C)(C)C
1304-29-6	1	[O-][O-].[Ba+2]
4511-39-1	1	CCC(C)(C)OOC(=O)C1=CC=CC=C1
3248-28-0	1	CCC(=O)OOC(=O)CC
133-14-2	1	C1=CC(=C(C=C1Cl)Cl)C(=O)OOC(=O)C2=C(C=C(C=C2)Cl)Cl
94-17-7	1	C1=CC(=CC=C1C(=O)OOC(=O)C2=CC=C(C=C2)Cl)Cl
94-36-0	1	C1=CC=C(C=C1)C(=O)OOC(=O)C2=CC=CC=C2
762-12-9	1	CCCCCCCCCC(=O)OOC(=O)CCCCCCCCC
123-23-9	1	C(CC(=O)OOC(=O)CCC(=O)O)C(=O)O
2614-76-8	1	CC(C)(OO)OO
52326-66-6	1	CCCCCCCCCCCCCCCCCCOOC(=O)C(=O)OOCCCCCCCCCCCCCCCCCC
2144-45-8	1	C1=CC=C(C=C1)COC(=O)OOC(=O)OCC2=CC=CC=C2
14666-78-5	1	CCOC(=O)OOC(=O)OCC
105-64-6	1	CC(C)OC(=O)OOC(=O)OC(C)C
110-22-5	1	CC(=O)OOC(=O)C
80-43-3	1	CC(C)(C1=CC=CC=C1)OOC(C)(C)C2=CC=CC=C2
3437-84-1	1	CC(C)C(=O)OOC(=O)C(C)C
105-74-8	1	CCCCCCCCCCCC(=O)OOC(=O)CCCCCCCCCCC
762-16-3	1	CCCCCCCC(=O)OOC(=O)CCCCCCC
1305-79-9	1	[O-][O-].[Ca+2]
78-18-2	1	C1CCC(CC1)(O)OOC2(CCCCC2)OO
1338-23-4	1	CCC(C)(OO)OOC(C)(CC)OO
28056-59-9	1	CC(=O)CC(C)(C)OO
17014-71-0	1	[O-][O-].[K+].[K+]
12031-80-0	1	[Li+].[Li+].[O-][O-]
15042-77-0	1	CC(C)(C)OOC(=O)C1=CC=CC=C1C(=O)O
1335-26-8	1	[O-][O-].[Mg+2]
1313-60-6	1	[O-][O-].[Na+].[Na+]
124-43-6	1	C(=O)(N)N.OO
93-59-4	1	C1=CC=C(C=C1)C(=O)OO
80-47-7	1	CC1CCC(CC1)C(C)(C)OO
25155-25-3	1	CC(C)(C)OOC(C)(C)C1=CC=C(C=C1)C(C)(C)OOC(C)(C)C
7722-84-1	1	OO
75-91-2	1	CC(C)(C)OO
771-29-9	1	C1CC(C2=CC=CC=C2C1)OO
1314-18-7	1	[O-][O-].[Sr+2]
15630-89-4	1	C(=O)([O-])[O-].C(=O)([O-])[O-].OO.OO.OO.[Na+].[Na+].[Na+].[Na+]
1314-22-3	1	OO.[Zn]
26748-38-9	1	CC(C)(C)CCC(=O)OOC(C)(C)C
228415-62-1	1	CCCCC(CC)C(=O)OOC(C)(CC(C)C)OOC(=O)C(C)(C)C
644-31-5	1	CC(=O)OOC(=O)C1=CC=CC=C1
37206-20-5	1	CC(=O)CC(C)(C)OO
3851-87-4	1	CC(CC(=O)OOC(=O)CC(C)CC(C)(C)C)CC(C)(C)C
23383-59-7	1	CC(C)(C)C(=O)OOC(C)(C)C1=CC=CC=C1
22288-41-1	1	CC(C)(C)CC(C)(C)OOC(=O)C(C)(C)C
2372-21-6	1	CC(C)OC(=O)OOC(C)(C)C
1561-49-5	1	C1CCC(CC1)OC(=O)OOC(=O)OC2CCCCC2
19910-65-7	1	CCC(C)OC(=O)OOC(=O)OC(C)CC
79-21-0	1	CC(=O)OO
107-71-1	1	CC(=O)OOC(C)(C)C
507-60-8	1	CC(=O)O[C@@H]1C[C@@]2([C@H](CC[C@]3([C@@]2(CC[C@@H]3C4=COC(=O)C=C4)O)C)[C@@]5(C1=C[C@H](CC5)O[C@H]6[C@@H]([C@H]([C@@H]([C@H](O6)CO)O)O)O)C)O
7440-59-7	1	[He]
100-46-9	1	C1=CC=C(C=C1)CN
581-64-6	1	C1=CC2=C(C=C1N)SC3=CC(=[NH2+])C=CC3=N2.[Cl-]
2516-33-8	1	C1CC1CO
75-19-4	1	C1CC1
287-23-0	1	C1CCC1
544-25-2	1	C1C=CC=CC=C1
502-42-1	1	C1CCCC(=O)CC1
291-64-5	1	C1CCCCCC1
628-92-2	1	C1CCC=CCC1
108-91-8	1	C1CCC(CC1)N
694-83-7	1	C1CCC(C(C1)N)N
592-57-4	1	C1CC=CC=C1
628-41-1	1	C1C=CCC=C1
3129-91-7	1	C1CCC(CC1)NC2CCCCC2.N(=O)O
1569-69-3	1	C1CCC(CC1)S
1678-98-4	1	CC(C)CC1CCCCC1
1678-93-9	1	CCCCC1CCCCC1
108-94-1	1	C1CCC(=O)CC1
110-82-7	1	C1CCCCC1
110-83-8	1	C1CCC=CC1
930-68-7	1	C1CC=CC(=O)C1
10137-69-6	1	C1CC(CC=C1)[Si](Cl)(Cl)Cl
121-82-4	1	C1N(CN(CN1[N+](=O)[O-])[N+](=O)[O-])[N+](=O)[O-]
121-82-4	1	C1N(CN(CN1[N+](=O)[O-])[N+](=O)[O-])[N+](=O)[O-]
2691-41-0	1	C1N(CN(CN(CN1[N+](=O)[O-])[N+](=O)[O-])[N+](=O)[O-])[N+](=O)[O-]
61789-51-3	1	CCC1CCC(C1)CCC(=O)[O-].CCC1CCC(C1)CCC(=O)[O-].[Co+2]
12001-85-3	1	CCC1CCC(C1)CCC(=O)[O-].CCC1CCC(C1)CCC(=O)[O-].[Zn+2]
1003-03-8	1	C1CCC(C1)N
96-41-3	1	C1CCC(C1)O
542-92-7	1	C1C=CC=C1
120-92-3	1	C1CCC(=O)C1
287-92-3	1	C1CCCC1
142-29-0	1	C1CC=CC1
3806-59-5	1	C1C/C=C\C=C/CC1
111-78-4	1	C1/C=C\CC/C=C\C1
629-20-9	1	C\1=C\C=C/C=C\C=C1
292-64-8	1	C1CCCCCCC1
931-87-3	1	C1CCC/C=C\CC1
765-34-4	1	C1C(O1)C=O
122-60-1	1	C1C(O1)COC2=CC=CC=C2
75-56-9	1	CC1CO1
106-88-7	1	CCC1CO1
75-21-8	1	C1CO1
470-82-6	1	CC1(C2CCC(O1)(CC2)C)C
63951-45-1	1	CCC(C)C(=O)O[C@H]1CC[C@]2(C3[C@@]1(O[C@@]24CC5C6CN7C[C@H](CC[C@H]7[C@@](C6[C@H](C([C@]5(C4[C@@H](C3)O)O)OC(=O)C(C)(CC)O)O)(C)O)C)O)C
19779-06-7	1	CCCCCC[O-].[Na+]
124-09-4	1	C(CCCN)CCN
111-69-3	1	C(CCC#N)CC#N
592-48-3	1	CC/C=C/C=C
592-45-0	1	C/C=C/CC=C
592-42-7	1	C=CCCC=C
592-46-1	1	C/C=C/C=C/C
111-50-2	1	C(CCC(=O)Cl)CC(=O)Cl
928-65-4	1	CCCCCC[Si](Cl)(Cl)Cl
628-73-9	1	CCCCCC#N
111-31-9	1	CCCCCCS
693-02-7	1	CCCCC#C
764-35-2	1	CCCC#CC
928-49-4	1	CCC#CCC
142-62-1	1	CCCCCC(=O)O
591-78-6	1	CCCCC(=O)C
589-38-8	1	CCCC(=O)CC
592-41-6	1	CCCCC=C
592-43-8	1	CCC/C=C/C
10138-60-0	1	C/C=C/C(C#C)O
109-49-9	1	CC(=O)CCC=C
142-61-0	1	CCCCCC(=O)Cl
7440-55-3	1	[Ga]
108-88-3	1	CC1=CC=CC=C1
584-84-9	1	CC1=C(C=C(C=C1)N=C=O)N=C=O
496-74-2	1	CC1=CC(=C(C=C1)S)S
137-06-4	1	CC1=CC=CC=C1S
108-40-7	1	CC1=CC(=CC=C1)S
106-45-6	1	CC1=CC=C(C=C1)S
67-56-1	1	CO
865-33-8	1	C[O-].[K+]
124-41-4	1	C[O-].[Na+]
95-48-7	1	CC1=CC=CC=C1O
108-39-4	1	CC1=CC(=CC=C1)O
106-44-5	1	CC1=CC=C(C=C1)O
7803-62-5	1	[SiH4]
78-79-5	1	CC(=C)C=C
78-83-1	1	CC(C)CO
513-44-0	1	CC(C)CS
137-32-6	1	CCC(C)CO
123-51-3	1	CC(C)CCO
1878-18-8	1	CCC(C)CS
541-31-1	1	CC(C)CCS
563-46-2	1	CCC(=C)C
563-45-1	1	CC(C)C=C
65-30-5	1	CN1CCC[C@H]1C2=CN=CC=C2.CN1CCC[C@H]1C2=CN=CC=C2.OS(=O)(=O)O
591-47-9	1	CC1CCC=CC1
693-89-0	1	CC1=CCCC1
105-30-6	1	CCCC(C)CO
77-75-8	1	CCC(C)(C#C)O
763-29-1	1	CCCC(=C)C
760-20-3	1	CCC(C)C=C
691-37-2	1	CC(C)CC=C
75-65-0	1	CC(C)(C)O
75-85-4	1	CCC(C)(C)O
598-75-4	1	CC(C)C(C)O
1679-09-0	1	CCC(C)(C)S
563-80-4	1	CC(C)C(=O)C
513-35-9	1	CC=C(C)C
110-12-3	1	CC(C)CCC(=O)C
590-36-3	1	CCCC(C)(C)O
108-11-2	1	CC(C)CC(C)O
565-61-7	1	CCC(C)C(=O)C
108-10-1	1	CC(C)CC(=O)C
625-27-4	1	CCC=C(C)C
922-61-2	1	CCC(=CC)C
4461-48-7	1	CC=CC(C)C
105-29-3	1	CC(=CCO)C#C
1074-43-7	1	CCCC1=CC=CC(=C1)C
115-19-5	1	CC(C)(C#C)O
565-67-3	1	CCC(C(C)C)O
77-74-7	1	CCC(C)(CC)O
565-69-5	1	CCC(=O)C(C)C
141-79-7	1	CC(=CC(=O)C)C
609-26-7	1	CCC(CC)C(C)C
534-52-1	1	CC1=CC(=CC(=C1O)[N+](=O)[O-])[N+](=O)[O-]
1074-55-1	1	CCCC1=CC=C(C=C1)C
104-90-5	1	CCC1=CN=C(C=C1)C
120-71-8	1	CC1=CC(=C(C=C1)OC)N
16752-77-5	1	CC(=NOC(=O)NC)SC
24353-61-5	1	CC(C)OC(=O)C1=CC=CC=C1OP(=S)(N)OC
21609-90-5	1	COP(=S)(C1=CC=CC=C1)OC2=CC(=C(C=C2Cl)Br)Cl
99675-03-3	1	CC(C)NP(=S)(OC)OC1=CC=CC=C1C(=O)OC(C)C
10265-92-6	1	COP(=O)(N)SC
23135-22-0	1	CNC(=O)O/N=C(/C(=O)N(C)C)\SC
116-06-3	1	CC(C)(/C=N/OC(=O)NC)SC
39196-18-4	1	CC(C)(C)C(=NOC(=O)NC)CSC
95-53-4	1	CC1=CC=CC=C1N
108-44-1	1	CC1=CC(=CC=C1)N
106-49-0	1	CC1=CC=C(C=C1)N
100-61-8	1	CNC1=CC=CC=C1
149-74-6	1	C[Si](C1=CC=CC=C1)(Cl)Cl
98-85-1	1	CC(C1=CC=CC=C1)O
529-19-1	1	CC1=CC=CC=C1C#N
620-22-4	1	CC1=CC(=CC=C1)C#N
104-85-8	1	CC1=CC=C(C=C1)C#N
622-97-9	1	CC1=CC=C(C=C1)C=C
109-06-8	1	CC1=CC=CC=N1
108-99-6	1	CC1=CN=CC=C1
108-89-4	1	CC1=CC=NC=C1
108-34-9	1	CCOP(=O)(OCC)OC1=NNC(=C1)C
89-92-9	1	CC1=CC=CC=C1CBr
937-40-6	1	CN(CC1=CC=CC=C1)N=O
557-17-5	1	CCCOC
126-98-7	1	CC(=C)C#N
78-85-3	1	CC(=C)C=O
79-41-4	1	CC(=C)C(=O)O
2867-47-2	1	CC(=C)C(=O)OCCN(C)C
80-62-6	1	CC(=C)C(=O)OC
97-63-2	1	CCOC(=O)C(=C)C
97-86-9	1	CC(C)COC(=O)C(=C)C
97-88-1	1	CCCCOC(=O)C(=C)C
30685-43-9	1	C[C@@H]1[C@H]([C@H](C[C@@H](O1)O[C@@H]2[C@H](O[C@H](C[C@@H]2O)O[C@@H]3[C@H](O[C@H](C[C@@H]3O)O[C@H]4CC[C@]5([C@@H](C4)CC[C@@H]6[C@@H]5C[C@H]([C@]7([C@@]6(CC[C@@H]7C8=CC(=O)OC8)O)C)O)C)C)C)O)OC
8065-36-9	1	CCCC(C)C1=CC(=CC=C1)OC(=O)NC.CCC(CC)C1=CC(=CC=C1)OC(=O)NC
590-86-3	1	CC(C)CC=O
78-78-4	1	CCC(C)C
75-54-7	1	C[Si](Cl)Cl
534-22-5	1	CC1=CC=CO1
592-27-8	1	CCCCCC(C)C
589-81-1	1	CCCCC(C)CC
589-53-7	1	CCCC(C)CCC
108-87-2	1	CC1CCCCC1
26519-91-5	1	CC1=CC=CC1
96-37-7	1	CC1CCCC1
75-75-2	1	CS(=O)(=O)O
124-63-0	1	CS(=O)(=O)Cl
589-34-4	1	CCCC(C)CC
60-34-4	1	CNN
91-63-4	1	CC1=NC2=CC=CC=C2C=C1
491-35-0	1	CC1=CC=NC2=CC=CC=C12
91-62-3	1	CC1=CC2=C(C=C1)N=CC=C2
612-60-2	1	CC1=CC2=C(C=CC=N2)C=C1
611-32-5	1	CC1=C2C(=CC=C1)C=CC=N2
993-00-0	1	C[SiH2]Cl
109-02-4	1	CN1CCOCC1
90-12-0	1	CC1=CC=CC2=CC=CC=C12
91-57-6	1	CC1=CC2=CC=CC=C2C=C1
109-05-7	1	CC1CCCCN1
626-56-2	1	CC1CCCNC1
626-58-4	1	CC1CCNCC1
626-67-5	1	CN1CCCCC1
31506-32-8	1	CNS(=O)(=O)C(C(C(C(C(C(C(C(F)(F)F)(F)F)(F)F)(F)F)(F)F)(F)F)(F)F)(F)F
616-44-4	1	CC1=CSC=C1
75-79-6	1	C[Si](Cl)(Cl)Cl
2031-67-6	1	CCO[Si](C)(OCC)OCC
20324-26-9	1	C[As](=O)([O-])[O-].[Zn+2]
75-97-8	1	CC(=O)C(C)(C)C
1634-04-4	1	CC(C)(C)OC
96-47-9	1	CC1CCCO1
626-93-7	1	CCCCC(C)O
542-54-1	1	CC(C)CCC#N
123-15-9	1	CCCC(C)C=O
107-83-5	1	CCCC(C)C
96-14-0	1	CCC(C)CC
513-42-8	1	CC(=C)CO
75-16-1	1	[CH3-].[Mg+2].[Br-]
107-25-5	1	COC=C
591-76-4	1	CCCCC(C)C
99-87-6	1	CC1=CC=C(C=C1)C(C)C
814-78-8	1	CC(=C)C(=O)C
1721-93-3	1	CC1=NC=CC2=CC=CC=C12
1125-80-0	1	CC1=CC2=CC=CC=C2C=N1
1196-39-0	1	CC1=CN=CC2=CC=CC=C12
62882-01-3	1	CC1=C2C=CN=CC2=CC=C1
42398-73-2	1	CC1=CC2=C(C=C1)C=NC=C2
54004-38-5	1	CC1=CC2=C(C=C1)C=CN=C2
62882-00-2	1	CC1=C2C=NC=CC2=CC=C1
110-68-9	1	CCCCNC
628-28-4	1	CCCCOC
74-93-1	1	CS
75-18-3	1	CSC
50-00-0	1	C=O
56960-31-7	1	C[As](=O)O
64-18-6	1	C(=O)O
4351-54-6	1	C1CCC(CC1)OC=O
107-31-3	1	COC=O
1838-59-1	1	C=CCOC=O
992-98-3	1	C(=O)[O-].[Tl+]
109-94-4	1	CCOC=O
625-55-8	1	CC(C)OC=O
542-55-2	1	CC(C)COC=O
110-45-2	1	CC(C)CCOC=O
110-74-7	1	CCCOC=O
592-84-7	1	CCCCOC=O
629-33-4	1	CCCCCCOC=O
638-49-3	1	CCCCCOC=O
74-82-8	1	C
558-25-8	1	CS(=O)(=O)F
107-70-0	1	CC(=O)CC(C)(C)OC
90-04-0	1	COC1=CC=CC=C1N
536-90-3	1	COC1=CC=CC(=C1)N
104-94-9	1	COC1=CC=C(C=C1)N
100-07-2	1	COC1=CC=C(C=C1)C(=O)Cl
101-69-9	1	COC1=CC=C(C=C1)NC2=CC=C(C=C2)[N+]#N.[Cl-]
4435-53-4	1	CC(CCOC(=O)C)OC
6290-49-9	1	COCC(=O)OC
110-49-6	1	CC(=O)OCCOC
6427-21-0	1	COCN=C=O
540-67-0	1	CCOC
35523-89-8	1	C1CN2C(=N[C@H]([C@H]3[C@]2(C1(O)O)NC(=N3)N)COC(=O)N)N
11135-81-2	1	[Na].[K]
99-63-8	1	C1=CC(=CC(=C1)C(=O)Cl)C(=O)Cl
108-73-6	1	C1=C(C=C(C=C1O)O)O
98-47-5	1	C1=CC(=CC(=C1)S(=O)(=O)O)[N+](=O)[O-]
618-45-1	1	CC(C)C1=CC(=CC=C1)O
13453-15-1	1	O[As](=O)(O)O[As](=O)(O)O
7440-67-7	1	[Zr]
7440-58-6	1	[Hf]
7439-91-0	1	[La]
7439-96-5	1	[Mn]
7440-00-8	1	[Nd]
7440-17-7	1	[Rb]
7440-46-2	1	[Cs]
7440-24-6	1	[Sr]
7440-32-6	1	[Ti]
120-12-7	1	C1=CC=C2C=C3C=CC=CC3=CC2=C1
302-01-2	1	NN
65-31-6	1	CN1CCC[C@H]1C2=CN=CC=C2.[C@@H]([C@H](C(=O)O)O)(C(=O)O)O.[C@@H]([C@H](C(=O)O)O)(C(=O)O)O
9002-91-9	1	CC1OC(OC(OC(O1)C)C)C
29320-38-5	1	C(CCl)Cl.N
507-70-0	1	CC1(C2CCC1(C(C2)O)C)C
79-92-5	1	CC1(C2CCC(C2)C1=C)C
617-89-0	1	C1=COC(=C1)CN
1397-94-0	1	CCCCCC[C@@H]1[C@H]([C@@H](OC(=O)[C@H]([C@H](OC1=O)C)NC(=O)C2=C(C(=CC=C2)NC=O)O)C)OC(=O)CC(C)C
7439-90-9	1	[Kr]
91-22-5	1	C1=CC=C2C(=C1)C=CC=N2
7439-93-2	1	[Li]
15512-36-4	1	[O-]S(=O)S(=O)[O-].[Ca+2]
14293-73-3	1	[O-]S(=O)S(=O)[O-].[K+].[K+]
7775-14-6	1	[O-]S(=O)S(=O)[O-].[Na+].[Na+]
7779-86-4	1	[O-]S(=O)S(=O)[O-].[Zn+2]
92-52-4	1	C1=CC=C(C=C1)C2=CC=CC=C2
56073-07-5	1	C1C(CC2=CC=CC=C2C1C3=C(C4=CC=CC=C4OC3=O)O)C5=CC=C(C=C5)C6=CC=CC=C6
26322-14-5	1	CCCCCCCCCCCCCCCCOC(=O)OOC(=O)OCCCCCCCCCCCCCCCC
23255-69-8	1	CC1=C[C@@H]2[C@]([C@@H](C1=O)O)([C@]3([C@@H]([C@H]([C@H]([C@@]34CO4)O2)O)OC(=O)C)C)CO
137-07-5	1	C1=CC=C(C(=C1)N)S
50930-79-5	1	C1=CC=C(C=C1)N.C1=CC=C(C(=C1)C(=O)O)C(=O)O
84-69-5	1	CC(C)COC(=O)C1=CC=CC=C1C(=O)OCC(C)C
85-44-9	1	C1=CC=C2C(=C1)C(=O)OC2=O
88-95-9	1	C1=CC=C(C(=C1)C(=O)Cl)C(=O)Cl
85-41-6	1	C1=CC=C2C(=C1)C(=O)NC2=O
133-59-5	1	CC1=CC=CC=C1S(=O)(=O)Cl
824-38-4	1	C1=CC=C(C(=C1)[N+](=O)[O-])[O-].[K+]
80-82-0	1	C1=CC=C(C(=C1)[N+](=O)[O-])S(=O)(=O)O
612-22-6	1	CCC1=CC=CC=C1[N+](=O)[O-]
88-69-7	1	CC(C)C1=CC=CC=C1O
1305-99-3	1	[P-3].[P-3].[Ca+2].[Ca+2].[Ca+2]
20770-41-6	1	[PH2-].[K+].[K+].[K+]
20859-73-8	1	[Al]#P
12057-74-8	1	[Mg+2].[Mg+2].[Mg+2].[P-3].[P-3]
12058-85-4	1	[Na+].[Na+].[Na+].[P-3]
7803-51-2	1	P
12504-13-1	1	[P-3].[P-3].[Sr+2].[Sr+2].[Sr+2]
25324-56-5	1	P#[Sn]
1314-84-7	1	[P-3].[P-3].[Zn+2].[Zn+2].[Zn+2]
10294-56-1	1	OP(O)O
111-97-7	1	C(CSCCC#N)C#N
115-08-2	1	C(=S)N
3982-91-0	1	P(=S)(Cl)(Cl)Cl
2941-64-2	1	CCSC(=O)Cl
3268-49-3	1	CSCCC=O
507-09-5	1	CC(=O)S
556-61-6	1	CN=C=S
1306-23-6	1	S=[Cd]
1344-48-5	1	S=[Hg]
1313-82-2	1	[Na+].[Na+].[SH-]
7704-34-9	1	[S]
62-56-6	1	C(=S)(N)N
12133-28-7	1	[SH-].[SH-].[Ca+2]
16721-80-5	1	[Na+].[SH-]
3012-37-1	1	C1=CC=C(C=C1)CSC#N
2092-16-2	1	C(#N)[S-].C(#N)[S-].[Ca+2]
14099-12-8	1	C(#N)[S-].C(#N)[S-].C(#N)[S-].C(#N)[S-].[K+].[K+].[Hg+2]
556-64-9	1	CSC#N
542-90-5	1	CCSC#N
625-59-2	1	CC(C)SC#N
7664-93-9	1	OS(=O)(=O)O
65321-67-7	1	CC1=C(C=C(C=C1)[NH3+])[NH3+].[O-]S(=O)(=O)[O-]
615-50-9	1	CC1=C(C=CC(=C1)N)N.OS(=O)(=O)O
32178-39-5	1	CCOC1=CC(=C(C=C1[N+]#N)OCC)N2CCOCC2.OS(=O)(=O)[O-]
531-86-2	1	C1=CC(=CC=C1C2=CC=C(C=C2)N)N.OS(=O)(=O)O
536-47-0	1	CN(C)C1=CC=C(C=C1)N.OS(=O)(=O)O
542-16-5	1	C1=CC=C(C=C1)N.C1=CC=C(C=C1)N.OS(=O)(=O)O
2545-79-1	1	C1=CC=C(C=C1)NN.OS(=O)(=O)O
16245-77-5	1	C1=CC(=CC=C1N)N.OS(=O)(=O)O
77-78-1	1	COS(=O)(=O)OC
64-67-5	1	CCOS(=O)(=O)OCC
10124-36-4	1	[O-]S(=O)(=O)[O-].[Cd+2]
7783-35-9	1	[O-]S(=O)(=O)[O-].[Hg+2]
10124-43-3	1	[O-]S(=O)(=O)[O-].[Co+2]
541-70-8	1	C1=CC(=CC(=C1)N)N.OS(=O)(=O)O
4845-99-2	1	COC1=C(C=C2C(=C1)[C@]34CCN5[C@H]3C[C@@H]6[C@@H]7[C@@H]4N2C(=O)C[C@@H]7OCC=C6C5)OC.COC1=C(C=C2C(=C1)[C@]34CCN5[C@H]3C[C@@H]6[C@@H]7[C@@H]4N2C(=O)C[C@@H]7OCC=C6C5)OC.OS(=O)(=O)O
7786-81-4	1	[O-]S(=O)(=O)[O-].[Ni+2]
13510-49-1	1	[Be+2].[O-]S(=O)(=O)[O-]
53684-48-3	1	[Be+2].[O-]S(=O)(=O)[O-].[O-]S(=O)(=O)[O-].[K+].[K+]
7446-14-2	1	[O-]S(=O)(=O)[O-].[Pb+2]
7646-93-7	1	OS(=O)(=O)[O-].[K+]
7681-38-1	1	OS(=O)(=O)[O-].[Na+]
57-52-3	1	CC[Sn](CC)(CC)OS(=O)(=O)O[Sn](CC)(CC)CC
7446-18-6	1	[O-]S(=O)(=O)[O-].[Tl+].[Tl+]
7783-36-0	1	[O-]S(=O)(=O)[O-].[Hg+].[Hg+]
27774-13-6	1	[O-]S(=O)(=O)[O-].O=[V+2]
2699-79-8	1	O=S(=O)(F)F
303-04-8	1	C(=C(/C(F)(F)F)\Cl)(\C(F)(F)F)/Cl
684-16-2	1	C(=O)(C(F)(F)F)C(F)(F)F
13098-39-0	1	C(=O)(C(F)(F)F)C(F)(F)F.C(=O)(C(F)(F)F)C(F)(F)F.O.O.O
116-15-4	1	C(=C(F)F)(C(F)(F)F)F
16949-65-8	1	F[Si-2](F)(F)(F)(F)F.[Mg+2]
17125-80-3	1	F[Si-2](F)(F)(F)(F)F.[Ba+2]
16871-71-9	1	F[Si-2](F)(F)(F)(F)F.[Zn+2]
16940-81-1	1	[H+].F[P-](F)(F)(F)(F)F
7783-80-4	1	F[Te](F)(F)(F)(F)F
2551-62-4	1	FS(F)(F)(F)(F)F
7783-82-6	1	F[W](F)(F)(F)(F)F
7783-79-1	1	F[Se](F)(F)(F)(F)F
76-16-4	1	C(C(F)(F)F)(F)(F)F
22397-33-7	1	CC1(CCC(OOC(OO1)(C)C)(C)C)C
107-46-0	1	C[Si](C)(C)O[Si](C)(C)C
1450-14-2	1	C[Si](C)(C)[Si](C)(C)C
999-97-3	1	C[Si](C)(C)N[Si](C)(C)C
56-25-7	1	C[C@@]12[C@H]3CC[C@@H]([C@@]1(C(=O)OC2=O)C)O3
87-68-3	1	C(=C(Cl)Cl)(C(=C(Cl)Cl)Cl)Cl
60-57-1	1	C1[C@@H]2[C@H]3[C@@H]([C@H]1[C@H]4[C@@H]2O4)[C@]5(C(=C([C@@]3(C5(Cl)Cl)Cl)Cl)Cl)Cl
72-20-8	1	C1[C@@H]2[C@@H]3[C@H]([C@H]1[C@H]4[C@@H]2O4)[C@@]5(C(=C([C@]3(C5(Cl)Cl)Cl)Cl)Cl)Cl
465-73-6	1	C1[C@@H]2C=C[C@H]1[C@@H]3[C@H]2[C@@]4(C(=C([C@]3(C4(Cl)Cl)Cl)Cl)Cl)Cl
309-00-2	1	C1[C@@H]2C=C[C@H]1[C@H]3[C@@H]2[C@]4(C(=C([C@@]3(C4(Cl)Cl)Cl)Cl)Cl)Cl
115-29-7	1	C1C2C(COS(=O)O1)C3(C(=C(C2(C3(Cl)Cl)Cl)Cl)Cl)Cl
118-74-1	1	C1(=C(C(=C(C(=C1Cl)Cl)Cl)Cl)Cl)Cl
116-16-5	1	C(=O)(C(Cl)(Cl)Cl)C(Cl)(Cl)Cl
77-47-4	1	C1(=C(C(C(=C1Cl)Cl)(Cl)Cl)Cl)Cl
319-84-6	1	C1(C(C(C(C(C1Cl)Cl)Cl)Cl)Cl)Cl
319-85-7	1	C1(C(C(C(C(C1Cl)Cl)Cl)Cl)Cl)Cl
58-89-9	1	C1(C(C(C(C(C1Cl)Cl)Cl)Cl)Cl)Cl
608-73-1	1	C1(C(C(C(C(C1Cl)Cl)Cl)Cl)Cl)Cl
67-72-1	1	C(C(Cl)(Cl)Cl)(Cl)(Cl)Cl
20062-22-0	1	C1=C(C=C(C(=C1[N+](=O)[O-])C=CC2=C(C=C(C=C2[N+](=O)[O-])[N+](=O)[O-])[N+](=O)[O-])[N+](=O)[O-])[N+](=O)[O-]
131-73-7	1	C1=C(C=C(C(=C1[N+](=O)[O-])NC2=C(C=C(C=C2[N+](=O)[O-])[N+](=O)[O-])[N+](=O)[O-])[N+](=O)[O-])[N+](=O)[O-]
2844-92-0	1	C1=C(C=C(C(=C1[N+](=O)[O-])NC2=C(C=C(C=C2[N+](=O)[O-])[N+](=O)[O-])[N+](=O)[O-])[N+](=O)[O-])[N+](=O)[O-].N
28930-30-5	1	C1=CC=C(C(=C1)[N+](=O)[O-])SC2=C(C(=C(C(=C2[N+](=O)[O-])[N+](=O)[O-])[N+](=O)[O-])[N+](=O)[O-])[N+](=O)[O-]
68631-49-2	1	C1=C(C(=CC(=C1Br)Br)Br)OC2=CC(=C(C=C2Br)Br)Br
207122-15-4	1	C1=C(C=C(C(=C1Br)OC2=CC(=C(C=C2Br)Br)Br)Br)Br
822-06-0	1	C(CCCN=C=O)CCN=C=O
2212-67-1	1	CCSC(=O)N1CCCCCC1
100-97-0	1	C1N2CN3CN1CN(C2)C3
111-49-9	1	C1CCCNCC1
7429-90-5	1	[Al]
7782-50-5	1	ClCl
75-68-3	1	CC(F)(F)Cl
96-24-2	1	C(C(CCl)O)O
126-99-8	1	C=CC(=C)Cl
78-89-7	1	CC(CO)Cl
627-30-5	1	C(CO)CCl
563-52-0	1	CC(C=C)Cl
600-25-9	1	CCC([N+](=O)[O-])Cl
3017-96-7	1	CC(CBr)Cl
75-88-7	1	C(C(F)(F)F)Cl
106-89-8	1	C1C(O1)CCl
97-00-7	1	C1=CC(=C(C=C1[N+](=O)[O-])[N+](=O)[O-])Cl
95-85-2	1	C1=CC(=C(C=C1Cl)N)O
127-00-4	1	CC(CCl)O
591-97-9	1	C/C=C/CCl
95-79-4	1	CC1=C(C=C(C=C1)Cl)N
6164-98-3	1	CC1=C(C=CC(=C1)Cl)N=CN(C)C
563-47-3	1	CC(=C)CCl
594-36-5	1	CCC(C)(C)Cl
89-63-4	1	C1=CC(=C(C=C1Cl)[N+](=O)[O-])N
89-64-5	1	C1=CC(=C(C=C1Cl)[N+](=O)[O-])O
52106-89-5	1	C1=CC(=C(C=C1Cl)[N+](=O)[O-])[O-].[Na+]
89-59-8	1	CC1=C(C=C(C=C1)Cl)[N+](=O)[O-]
3017-95-6	1	CC(CCl)Br
107-04-0	1	C(CBr)Cl
59-50-7	1	CC1=C(C=CC(=C1)O)Cl
107-84-6	1	CC(C)CCCl
109-70-6	1	C(CCl)CBr
671-04-5	1	CC1=CC(=C(C=C1C)Cl)OC(=O)NC
535-89-7	1	CC1=CC(=NC(=N1)Cl)N(C)C
5345-54-0	1	COC1=C(C=C(C=C1)N)Cl
121-87-9	1	C1=CC(=C(C=C1[N+](=O)[O-])Cl)N
108-90-7	1	C1=CC=C(C=C1)Cl
95-51-2	1	C1=CC=C(C(=C1)N)Cl
108-42-9	1	C1=CC(=CC(=C1)Cl)N
106-47-8	1	C1=CC(=CC=C1N)Cl
95-57-8	1	C1=CC=C(C(=C1)O)Cl
108-43-0	1	C1=CC(=CC(=C1)Cl)O
106-48-9	1	C1=CC(=CC=C1O)Cl
937-14-4	1	C1=CC(=CC(=C1)Cl)C(=O)OO
3691-35-8	1	C1=CC=C(C=C1)C(C2=CC=C(C=C2)Cl)C(=O)C3C(=O)C4=CC=CC=C4C3=O
101-27-9	1	C1=CC(=CC(=C1)Cl)NC(=O)OCC#CCCl
26571-79-9	1	C1=CC=C(C(=C1)[Si](Cl)(Cl)Cl)Cl
609-65-4	1	C1=CC=C(C(=C1)C(=O)Cl)Cl
122-01-0	1	C1=CC(=CC=C1C(=O)Cl)Cl
532-27-4	1	C1=CC=C(C=C1)C(=O)CCl
109-09-1	1	C1=CC=NC(=C1)Cl
104-83-6	1	C1=CC(=CC=C1CCl)Cl
542-76-7	1	C(CCl)C#N
598-78-7	1	CC(C(=O)O)Cl
107-94-8	1	C(CCl)C(=O)O
77287-29-7	1	C[C@H](C(=O)OC)Cl
535-13-7	1	CCOC(=O)C(C)Cl
623-71-2	1	CCOC(=O)CCCl
540-54-5	1	CCCCl
75-29-6	1	CC(C)Cl
557-98-2	1	CC(=C)Cl
107-05-1	1	C=CCCl
814-49-3	1	CCOP(=O)(OCC)Cl
507-20-0	1	CC(C)(C)Cl
513-36-0	1	CC(C)CCl
544-10-5	1	CCCCCCCl
109-69-3	1	CCCCCl
78-86-4	1	CCC(C)Cl
353-59-3	1	C(F)(F)(Cl)Br
348-51-6	1	C1=CC=C(C(=C1)F)Cl
625-98-9	1	C1=CC(=CC(=C1)Cl)F
352-33-0	1	C1=CC(=CC=C1F)Cl
59-85-8	1	C1=CC(=CC=C1C(=O)O)[Hg]Cl
10124-48-8	1	[NH2-].[Cl-].[Hg+2]
10361-37-2	1	[Cl-].[Cl-].[Ba+2]
100-56-1	1	C1=CC=C(C=C1)[Hg]Cl
100-44-7	1	C1=CC=C(C=C1)CCl
7791-27-7	1	O=S(=O)(OS(=O)(=O)Cl)Cl
15180-03-7	1	C=CC[N@@+]12[C@@H]3[C@]4(C5=CC=CC=C5N/6[C@H]4/C(=C\N7[C@H]8/C(=C6)/[C@@H]9/C(=C\CO)/C[N@+]4([C@H]([C@]8(C5=CC=CC=C75)CC4)C9)CC=C)/[C@@H](C3)/C(=C\CO)/C1)CC2.[Cl-].[Cl-]
10108-64-2	1	Cl[Cd]Cl
7487-94-7	1	Cl[Hg]Cl
7646-79-9	1	Cl[Co]Cl
71-27-2	1	C[N+](C)(C)CCOC(=O)CCC(=O)OCC[N+](C)(C)C.[Cl-].[Cl-]
930-28-9	1	C1CCC(C1)Cl
115-09-3	1	C[Hg]Cl
123-88-6	1	COCC[Hg]Cl
20582-71-2	1	Cl[Hg-2](Cl)(Cl)Cl.[K+].[K+]
2051-62-9	1	C1=CC=C(C=C1)C2=CC=C(C=C2)Cl
90-13-1	1	C1=CC=C2C(=C1)C=CC=C2Cl
7718-54-9	1	Cl[Ni]Cl
7787-47-5	1	[Be+2].[Cl-].[Cl-]
7647-01-0	1	Cl
506-77-4	1	C(#N)Cl
57-94-3	1	C[NH+]1CCC2=CC(=C3C=C2[C@@H]1CC4=CC=C(C=C4)OC5=C6[C@@H](CC7=CC(=C(C=C7)O)O3)[N+](CCC6=CC(=C5O)OC)(C)C)OC.[Cl-].[Cl-]
10025-68-0	1	Cl[Se][Se]Cl
26123-91-1	1	CCOC1=CC(=C(C=C1[N+]#N)OCC)N2CCOCC2.Cl[Zn-](Cl)Cl
15557-00-3	1	CCN(CC)C1=C(C=C(C=C1)[N+]#N)Cl.[Cl-].[Cl-].[Cl-].[Zn+2]
4421-50-5	1	CCOC1=C(C=CC(=C1)[N+]#N)N(C)CC2=CC=CC=C2.CCOC1=C(C=CC(=C1)[N+]#N)N(C)CC2=CC=CC=C2.[Cl-].[Cl-].[Cl-].[Cl-].[Zn+2]
21723-86-4	1	CCN(CC1=CC=CC=C1)C2=C(C=C(C=C2)[N+]#N)OCC.CCN(CC1=CC=CC=C1)C2=C(C=C(C=C2)[N+]#N)OCC.Cl[Zn-2](Cl)(Cl)Cl
33864-17-4	1	CCCN(CCC)C1=CC=C(C=C1)[N+]#N.CCCN(CCC)C1=CC=C(C=C1)[N+]#N.[Cl-].[Cl-].[Cl-].[Cl-].[Zn+2]
13863-41-7	1	ClBr
10112-91-1	1	Cl[Hg].Cl[Hg]
7791-12-0	1	Cl[Tl]
107-27-7	1	CC[Hg]Cl
7790-94-5	1	OS(=O)(=O)Cl
95-49-8	1	CC1=CC=CC=C1Cl
108-41-8	1	CC1=CC(=CC=C1)Cl
106-43-4	1	CC1=CC=C(C=C1)Cl
107-30-2	1	COCCl
2344-80-1	1	C[Si](C)(C)CCl
3188-13-4	1	CCOCCl
24468-13-1	1	CCCCC(CC)COC(=O)Cl
1885-14-9	1	C1=CC=C(C=C1)OC(=O)Cl
81228-87-7	1	C1CC(C1)OC(=O)Cl
79-22-1	1	COC(=O)Cl
22128-62-7	1	C(OC(=O)Cl)Cl
503-38-8	1	C(=O)(OC(Cl)(Cl)Cl)Cl
2937-50-0	1	C=CCOC(=O)Cl
541-41-3	1	CCOC(=O)Cl
108-23-6	1	CC(C)OC(=O)Cl
543-27-1	1	CC(C)COC(=O)Cl
109-61-5	1	CCCOC(=O)Cl
592-34-7	1	CCCCOC(=O)Cl
17462-58-7	1	CCC(C)OC(=O)Cl
74-87-3	1	CCl
608-26-4	1	CC1=C(C(=CC=C1)O)Cl
615-74-7	1	CC1=CC(=C(C=C1)Cl)O
3165-93-3	1	CC1=C(C=CC(=C1)Cl)N.Cl
19750-95-9	1	CC1=C(C=CC(=C1)Cl)N=CN(C)C.Cl
88-16-4	1	C1=CC=C(C(=C1)C(F)(F)F)Cl
98-15-7	1	C1=CC(=CC(=C1)Cl)C(F)(F)F
98-56-6	1	C1=CC(=CC=C1C(F)(F)F)Cl
10192-29-7	1	[NH4+].[O-]Cl(=O)=O
13477-00-4	1	[O-]Cl(=O)=O.[O-]Cl(=O)=O.[Ba+2]
10137-74-3	1	[O-]Cl(=O)=O.[O-]Cl(=O)=O.[Ca+2]
10326-21-3	1	[O-]Cl(=O)=O.[O-]Cl(=O)=O.[Mg+2]
7790-93-4	1	OCl(=O)=O
13453-30-0	1	[O-]Cl(=O)=O.[Tl+]
26506-47-8	1	[O-]Cl(=O)=O.[O-]Cl(=O)=O.[Cu+2]
10361-95-2	1	[O-]Cl(=O)=O.[O-]Cl(=O)=O.[Zn+2]
7783-92-8	1	[O-]Cl(=O)=O.[Ag+]
543-59-9	1	CCCCCCl
88-73-3	1	C1=CC=C(C(=C1)[N+](=O)[O-])Cl
121-73-3	1	C1=CC(=CC(=C1)Cl)[N+](=O)[O-]
100-00-5	1	C1=CC(=CC=C1[N+](=O)[O-])Cl
25167-93-5	1	C1=CC=C(C(=C1)[N+](=O)[O-])Cl
74-97-5	1	C(Cl)Br
107-07-3	1	C(CCl)O
107-14-2	1	C(C#N)Cl
590-02-3	1	CCCCOC(=O)CCl
541-88-8	1	C(C(=O)OC(=O)CCl)Cl
96-34-4	1	COC(=O)CCl
3926-62-3	1	C(C(=O)[O-])Cl.[Na+]
107-59-5	1	CC(C)(C)OC(=O)CCl
2549-51-1	1	C=COC(=O)CCl
105-39-5	1	CCOC(=O)CCl
105-48-6	1	CC(C)OC(=O)CCl
75-00-3	1	CCCl
93-70-9	1	CC(=O)CC(=O)NC1=CC=CC=C1Cl
3153-36-4	1	CCOC(=O)CCCCl
108-31-6	1	C1=CC(=O)OC1=O
110-91-8	1	C1COCCN1
65996-83-0	1	C1=CC=C(C=C1)O
8007-45-2	1	CC(C)(C)C1=CC(=C(C(=C1)C2=CC=CC=N2)O)C=NC3CCCCC3N=CC4=C(C(=CC(=C4)C(C)(C)C)C5=CC=CC=N5)O.[Cu]
7439-95-4	1	[Mg]
10294-64-1	1	[O-][Mn](=O)(=O)[O-].[K+].[K+]
109-27-3	1	C(=NNNN=C(N)N=NN=O)(N)N
124-87-8	1	CC(=C)[C@@H]1C2[C@@H]3[C@@]4([C@](C1C(=O)O2)(CC5[C@]4(O5)C(=O)O3)O)C.C[C@@]12[C@H]3C4[C@H](C([C@@]1(C[C@@H]5[C@]2(O5)C(=O)O3)O)C(=O)O4)C(C)(C)O
8021-39-4	1	COC1=CC=CC=C1O
7440-23-5	1	[Na]
8006-28-8	1	[OH-].O=[Ca].[Na+]
91-20-3	1	C1=CC=C2C=CC=CC2=C1
134-32-7	1	C1=CC=C2C(=C1)C=CC=C2N
91-59-8	1	C1=CC=C2C=C(C=CC2=C1)N
81-84-5	1	C1=CC2=C3C(=C1)C(=O)OC(=O)C3=CC=C2
86-88-4	1	C1=CC=C2C(=C1)C=CC=C2NC(=S)N
86-53-3	1	C1=CC=C2C(=C1)C=CC=C2C#N
91270-74-5	1	C1=CC=C2C(=C1)C=CC=C2OP(Cl)Cl
15545-97-8	1	CC(C)(CC(C)(C#N)N=NC(C)(CC(C)(C)OC)C#N)OC
3879-07-0	1	CCOC(=O)C(C)CN=NCC(C)C(=O)OCC
13472-08-7	1	CCC(C)(C#N)N=NC(C)(CC)C#N
2094-98-6	1	C1CCC(CC1)(C#N)N=NC2(CCCCC2)C#N
123-77-3	1	C(=O)(N)/N=N/C(=O)N
78-67-1	1	CC(C)(C#N)N=NC(C)(C)C#N
110-89-4	1	C1CCNCC1
110-85-0	1	C1CNCCN1
80-56-8	1	CC1=CCC2CC1C2(C)C
127-91-3	1	CC1(C2CCC(=C)C1C2)C
13762-51-1	1	[B-].[K+]
16949-15-8	1	[Li+].[B-]
16962-07-5	1	[B-].[B-].[B-].[Al+3]
16940-66-2	1	[BH4-].[Na+]
10043-35-3	1	B(O)(O)O
121-43-7	1	B(OC)(OC)OC
150-46-9	1	B(OCC)(OCC)OCC
5419-55-6	1	B(OC(C)C)(OC(C)C)OC(C)C
7440-41-7	1	[Be]
7803-55-6	1	[NH4+].[O-][V](=O)=O
13769-43-2	1	[O-][V](=O)=O.[K+]
6834-92-0	1	[O-][Si](=O)[O-].[Na+].[Na+]
10102-53-1	1	O[As](=O)=O
15120-17-9	1	[O-][As](=O)=O.[Na+]
63937-14-4	1	C(C(C(C(C(C(=O)[O-])O)O)O)O)O.[Hg+]
375-22-4	1	C(=O)(C(C(C(F)(F)F)(F)F)(F)F)O
12037-82-0	1	P12SP3SP(S1)SP(=S)(S2)S3
68928-80-3	1	C1=CC(=C(C(=C1)Br)Br)OC2=C(C(=C(C(=C2Br)Br)Br)Br)Br
446255-22-7	1	C1=C(C=C(C(=C1OC2=C(C(=C(C=C2Br)Br)Br)Br)Br)Br)Br
207122-16-5	1	C1=C(C(=CC(=C1Br)Br)Br)OC2=C(C(=C(C=C2Br)Br)Br)Br
76-44-8	1	C1=CC(C2C1C3(C(=C(C2(C3(Cl)Cl)Cl)Cl)Cl)Cl)Cl
31876-38-7	1	C1=C(C(=O)C1=O)O
95718-78-8	1	CC(CC(C)(C)OOC(=O)CCCCCC(C)(C)C)O
1421-68-7	1	CNCC(C1=CC(=CC=C1)NS(=O)(=O)C)O.CS(=O)(=O)O
513-86-0	1	CC(C(=O)C)O
123-42-2	1	CC(=O)CC(C)(C)O
78-97-7	1	CC(C#N)O
547-64-8	1	CC(C(=O)OC)O
97-64-3	1	CCOC(=O)C(C)O
107-89-1	1	CC(CC=O)O
1184-57-2	1	C[Hg+].[OH-]
107-16-4	1	C(C#N)O
110-77-0	1	CCSCCO
80-55-7	1	CCOC(=O)C(C)(C)O
24448-09-7	1	CN(CCO)S(=O)(=O)C(C(C(C(C(C(C(C(F)(F)F)(F)F)(F)F)(F)F)(F)F)(F)F)(F)F)(F)F
1333-74-0	1	[HH]
10034-85-2	1	I
7664-39-3	1	F
7693-26-7	1	[H-].[K+]
7580-67-8	1	[H-].[Li+]
7784-21-6	1	[AlH3]
16853-85-3	1	[H-].[H-].[H-].[H-].[Li+].[Al+3]
13770-96-2	1	[Na+].[AlH4-]
7693-27-8	1	[H-].[H-].[Mg+2]
7646-69-7	1	[H-].[Na+]
7704-98-5	1	[H-].[H-].[Ti+2]
74-90-8	1	C#N
10035-10-6	1	Br
17194-00-2	1	[OH-].[OH-].[Ba+2]
1310-58-3	1	[OH-].[K+]
1310-65-2	1	[Li+].[OH-]
1310-73-2	1	[OH-].[Na+]
1310-82-3	1	[OH-].[Rb+]
1310-82-3	1	[OH-].[Rb+]
21351-79-1	1	[OH-].[Cs+]
460-19-5	1	C(#N)C#N
156-62-7	1	C(#N)N.[Ca+2]
502-39-6	1	C[Hg]/N=C(\N)/NC#N
506-78-5	1	C(#N)I
592-01-8	1	[C-]#N.[C-]#N.[Ca+2]
542-83-6	1	[C-]#N.[C-]#N.[Cd+2]
592-04-1	1	C(#N)[Hg]C#N
591-89-9	1	C(#N)[Hg-2](C#N)(C#N)C#N.[K+].[K+]
542-84-7	1	[C-]#N.[C-]#N.[Co+2]
14965-99-2	1	[C-]#N.[C-]#N.[C-]#N.[Co+3]
151-50-8	1	[C-]#N.[K+]
506-65-0	1	[C-]#N.[Au+]
143-33-9	1	[C-]#N.[Na+]
557-19-7	1	[C-]#N.[C-]#N.[Ni+2]
592-05-2	1	C(#N)[Pb]C#N
74-90-8	1	C#N
14763-77-0	1	[C-]#N.[C-]#N.[Cu+2]
557-21-1	1	[C-]#N.[C-]#N.[Zn+2]
506-68-3	1	C(#N)Br
14263-59-3	1	[C-]#N.[C-]#N.[C-]#N.[C-]#N.[K+].[Au+3]
544-92-3	1	[C-]#N.[Cu+]
506-61-6	1	[C-]#N.[C-]#N.[K+].[Ag+]
52315-07-8	1	CC1(C(C1C(=O)OC(C#N)C2=CC(=CC=C2)OC3=CC=CC=C3)C=C(Cl)Cl)C
619-65-8	1	C1=CC(=CC=C1C#N)C(=O)O
372-09-8	1	C(C#N)C(=O)O
105-56-6	1	CCOC(=O)CC#N
108-77-0	1	C1(=NC(=NC(=N1)Cl)Cl)Cl
79-42-5	1	CC(C(=O)O)S
60-24-2	1	C(CS)O
1763-23-1	1	C(C(C(C(C(F)(F)S(=O)(=O)O)(F)F)(F)F)(F)F)(C(C(C(F)(F)F)(F)F)(F)F)(F)F
29081-56-9	1	C(C(C(C(C(F)(F)S(=O)(=O)[O-])(F)F)(F)F)(F)F)(C(C(C(F)(F)F)(F)F)(F)F)(F)F.[NH4+]
251099-16-8	1	CCCCCCCCCC[N+](C)(C)CCCCCCCCCC.C(C(C(C(C(F)(F)S(=O)(=O)[O-])(F)F)(F)F)(F)F)(C(C(C(F)(F)F)(F)F)(F)F)(F)F
70225-14-8	1	C(CO)NCCO.C(C(C(C(C(F)(F)S(=O)(=O)O)(F)F)(F)F)(F)F)(C(C(C(F)(F)F)(F)F)(F)F)(F)F
2795-39-3	1	C(C(C(C(C(F)(F)S(=O)(=O)[O-])(F)F)(F)F)(F)F)(C(C(C(F)(F)F)(F)F)(F)F)(F)F.[K+]
29457-72-5	1	[Li+].C(C(C(C(C(F)(F)S(=O)(=O)[O-])(F)F)(F)F)(F)F)(C(C(C(F)(F)F)(F)F)(F)F)(F)F
56773-42-3	1	CC[N+](CC)(CC)CC.C(C(C(C(C(F)(F)S(=O)(=O)[O-])(F)F)(F)F)(F)F)(C(C(C(F)(F)F)(F)F)(F)F)(F)F
307-35-7	1	C(C(C(C(C(F)(F)S(=O)(=O)F)(F)F)(F)F)(F)F)(C(C(C(F)(F)F)(F)F)(F)F)(F)F
594-42-3	1	C(SCl)(Cl)(Cl)Cl
2385-85-5	1	C12(C3(C4(C5(C3(C(C1(C5(C2(C4(Cl)Cl)Cl)Cl)Cl)(Cl)Cl)Cl)Cl)Cl)Cl)Cl
25154-52-3	1	CCCCCCCCCC1=CC=CC=C1O
9016-45-9	1	CCCCCCCCCC1=CC=C(C=C1)OCCOCCO
5283-67-0	1	CCCCCCCCC[Si](Cl)(Cl)Cl
124-11-8	1	CCCCCCCC=C
2216-38-8	1	CCCCCCC=CC
20063-92-7	1	CCCCC/C=C/CC
2198-23-4	1	CCCCC=CCCC
23319-66-6	1	CC(C(=O)[O-])O.C1=CC=C(C=C1)[Hg+].C(CO)N(CCO)CCO
58164-88-8	1	CC(C(=O)[O-])O.CC(C(=O)[O-])O.CC(C(=O)[O-])O.[Sb+3]
8016-36-2	1	CC(C)(C)C1=CC(=C(C(=C1)Br)O)C=NC2CCCCC2N=CC3=C(C(=CC(=C3)C(C)(C)C)Br)O.N#[Mn]
110-02-1	1	C1=CSC=C1
545-55-1	1	C1CN1P(=O)(N2CC2)N3CC3
126-72-7	1	C(C(CBr)Br)OP(=O)(OCC(CBr)Br)OCC(CBr)Br
57-39-6	1	CC1CN1P(=O)(N2CC2C)N3CC3C
41083-11-8	1	C1CCC(CC1)[Sn](C2CCCCC2)(C3CCCCC3)N4C=NC=N4
603-35-0	1	C1=CC=C(C=C1)P(C2=CC=CC=C2)C3=CC=CC=C3
76-86-8	1	C1=CC=C(C=C1)[Si](C2=CC=CC=C2)(C3=CC=CC=C3)Cl
76-87-9	1	C1=CC=C(C=C1)[Sn](C2=CC=CC=C2)C3=CC=CC=C3.O
900-95-8	1	CC(=O)O[Sn](C1=CC=CC=C1)(C2=CC=CC=C2)C3=CC=CC=C3
102-67-0	1	CCC[Al](CCC)CCC
2279-76-7	1	CCC[Sn](CCC)(CCC)Cl
7784-45-4	1	[As](I)(I)I
13453-37-7	1	[I-].[I-].[I-].[Tl+3]
64013-16-7	1	[Sb](I)(I)I
75-47-8	1	C(I)(I)I
594-68-3	1	C(=O)(C(I)(I)I)O
1116-70-7	1	CCCC[Al](CCCC)CCCC
1461-22-9	1	CCCC[Sn](CCCC)(CCCC)Cl
122-56-5	1	B(CCCC)(CCCC)CCCC
78-48-8	1	CCCCSP(=O)(SCCCC)SCCCC
4342-36-3	1	CCCC[Sn](CCCC)(CCCC)OC(=O)C1=CC=CC=C1
24124-25-2	1	CCCCC/C=C\C/C=C\CCCCCCCC(=O)O[Sn](CCCC)(CCCC)CCCC
56-35-9	1	CCCC[Sn](CCCC)(CCCC)O[Sn](CCCC)(CCCC)CCCC
2155-70-6	1	CCCC[Sn](CCCC)(CCCC)OC(=O)C(=C)C
421-50-1	1	CC(=O)C(F)(F)F
7787-61-3	1	F[Bi](F)F
7783-54-2	1	N(F)(F)F
7783-55-3	1	FP(F)F
7790-91-2	1	FCl(F)F
353-42-4	1	B(F)(F)F.COC
75-23-0	1	B(F)(F)F.CCN
109-63-7	1	B(F)(F)F.CCOCC
7784-35-2	1	F[As](F)F
7783-56-4	1	F[Sb](F)F
7787-71-5	1	FBr(F)F
69806-50-4	1	CCCCOC(=O)C(C)OC1=CC=C(C=C1)OC2=NC=C(C=C2)C(F)(F)F
88-17-5	1	C1=CC=C(C(=C1)C(F)(F)F)N
98-16-8	1	C1=CC(=CC(=C1)N)C(F)(F)F
75-46-7	1	C(F)(F)F
79-38-9	1	C(=C(F)Cl)(F)F
598-73-2	1	C(=C(F)Br)(F)F
75-89-8	1	C(C(F)(F)F)O
407-25-0	1	C(=O)(C(F)(F)F)OC(=O)C(F)(F)F
16712-29-1	1	C(=O)(C(F)(F)F)[O-].C(=O)(C(F)(F)F)[O-].C(=O)(C(F)(F)F)[O-].[Cr+3]
383-63-1	1	CCOC(=O)C(F)(F)F
420-46-2	1	CC(F)(F)F
354-32-5	1	C(=O)(C(F)(F)F)Cl
13121-70-5	1	C1CCC(CC1)[Sn](C2CCCCC2)C3CCCCC3.O
75-50-3	1	CN(C)C
107-39-1	1	CC(=C)CC(C)(C)C
107-40-4	1	CC(=CC(C)(C)C)C
526-73-8	1	CC1=C(C(=CC=C1)C)C
95-63-6	1	CC1=CC(=C(C=C1)C)C
108-67-8	1	CC1=CC(=CC(=C1)C)C
464-06-2	1	CC(C)C(C)(C)C
15901-42-5	1	CC1CC(CC(C1)(C)C)N
28679-16-5	1	CC(CCCCN=C=O)C(C)(C)N=C=O
16747-26-5	1	CCC(C)CC(C)(C)C
3522-94-9	1	CC(C)CCC(C)(C)C
75-24-1	1	C[Al](C)C
75-77-4	1	C[Si](C)(C)Cl
593-90-8	1	B(C)(C)C
59382-51-3	1	CC(C)(C)CC(C)(C)OOC(=O)COC1=CC=CC=C1
564-02-3	1	CCC(C)C(C)(C)C
540-84-1	1	CC(C)CC(C)(C)C
565-75-3	1	CC(C)C(C)C(C)C
3282-30-2	1	CC(C)(C)C(=O)Cl
1825-62-3	1	CCO[Si](C)(C)C
13987-01-4	1	CCCCC(C)C(C)C.CCCC(C)CC(C)C.CC(C)CC(C)C(C)C
110-88-3	1	C1OCOCO1
101-37-1	1	C=CCOC1=NC(=NC(=N1)OCC=C)OCC=C
123-63-7	1	CC1OC(OC(O1)C)C
7756-94-7	1	CC(=CC(C)(C)CC(C)(C)C)C
12165-69-4	1	P(=S)SP=S
1345-04-6	1	S=[Sb]S[Sb]=S
1314-85-8	1	P12P3P1SP(S2)S3
76-13-1	1	C(C(F)(Cl)Cl)(F)(F)Cl
2431-50-7	1	C=C(C(CCl)Cl)Cl
50-29-3	1	C1=CC(=CC=C1C(C2=CC=C(C=C2)Cl)C(Cl)(Cl)Cl)Cl
636-30-6	1	C1=C(C(=CC(=C1Cl)Cl)Cl)N
634-93-5	1	C1=C(C=C(C(=C1Cl)N)Cl)Cl
95-95-4	1	C1=C(C(=CC(=C1Cl)Cl)Cl)O
93-72-1	1	CC(C(=O)O)OC1=CC(=C(C=C1Cl)Cl)Cl
93-76-5	1	C1=C(C(=CC(=C1Cl)Cl)Cl)OCC(=O)O
96-18-4	1	C(C(CCl)Cl)Cl
87-61-6	1	C1=CC(=C(C(=C1)Cl)Cl)Cl
120-82-1	1	C1=CC(=C(C=C1Cl)Cl)Cl
108-70-3	1	C1=C(C=C(C=C1Cl)Cl)Cl
10025-78-2	1	[SiH](Cl)(Cl)Cl
865-44-1	1	ClI(Cl)Cl
7718-98-1	1	Cl[V](Cl)Cl
7446-70-0	1	[Al](Cl)(Cl)Cl
13478-18-7	1	Cl[Mo](Cl)Cl
10294-34-5	1	B(Cl)(Cl)Cl
7784-34-1	1	Cl[As](Cl)Cl
10025-91-9	1	Cl[Sb](Cl)Cl
7705-08-0	1	Cl[Fe](Cl)Cl
67-66-3	1	C(Cl)(Cl)Cl
79-52-7	1	C(=O)(C(F)(F)Cl)C(F)(Cl)Cl
15879-93-3	1	C([C@H]([C@@H]1[C@@H]([C@@H]2[C@H](O1)O[C@@H](O2)C(Cl)(Cl)Cl)O)O)O
7727-18-6	1	O=[V].Cl.Cl.Cl
10025-87-3	1	O=P(Cl)(Cl)Cl
75-69-4	1	C(F)(Cl)(Cl)Cl
545-06-2	1	C(#N)C(Cl)(Cl)Cl
75-87-6	1	C(=O)C(Cl)(Cl)Cl
598-99-2	1	COC(=O)C(Cl)(Cl)Cl
71-55-6	1	CC(Cl)(Cl)Cl
79-00-5	1	C(C(Cl)Cl)Cl
87-90-1	1	C1(=O)N(C(=O)N(C(=O)N1Cl)Cl)Cl
102-70-5	1	C=CCN(CC=C)CC=C
99-35-4	1	C1=C(C=C(C=C1[N+](=O)[O-])[N+](=O)[O-])[N+](=O)[O-]
489-98-5	1	C1=C(C=C(C(=C1[N+](=O)[O-])N)[N+](=O)[O-])[N+](=O)[O-]
88-89-1	1	C1=C(C=C(C(=C1[N+](=O)[O-])O)[N+](=O)[O-])[N+](=O)[O-]
131-74-8	1	C1=C(C=C(C(=C1[N+](=O)[O-])[O-])[N+](=O)[O-])[N+](=O)[O-].[NH4+]
3324-58-1	1	C1=C(C=C(C(=C1[N+](=O)[O-])[O-])[N+](=O)[O-])[N+](=O)[O-].[Na+]
146-84-9	1	C1=C(C=C(C(=C1[N+](=O)[O-])[O-])[N+](=O)[O-])[N+](=O)[O-].[Ag+]
2508-19-2	1	C1=C(C=C(C(=C1[N+](=O)[O-])S(=O)(=O)O)[N+](=O)[O-])[N+](=O)[O-]
5400-70-4	1	C1=C(C=C(C(=C1[N+](=O)[O-])S(=O)(=O)[O-])[N+](=O)[O-])[N+](=O)[O-].[Na+]
28653-16-9	1	COC1=C(C=C(C=C1[N+](=O)[O-])[N+](=O)[O-])[N+](=O)[O-]
129-66-8	1	C1=C(C=C(C(=C1[N+](=O)[O-])C(=O)O)[N+](=O)[O-])[N+](=O)[O-]
479-45-8	1	CN(C1=C(C=C(C=C1[N+](=O)[O-])[N+](=O)[O-])[N+](=O)[O-])[N+](=O)[O-]
4732-14-3	1	CCOC1=C(C=C(C=C1[N+](=O)[O-])[N+](=O)[O-])[N+](=O)[O-]
632-92-8	1	CC1=C(C(=C(C=C1[N+](=O)[O-])[N+](=O)[O-])C)[N+](=O)[O-]
118-96-7	1	CC1=C(C=C(C=C1[N+](=O)[O-])[N+](=O)[O-])[N+](=O)[O-]
82-71-3	1	C1=C(C(=C(C(=C1[N+](=O)[O-])O)[N+](=O)[O-])O)[N+](=O)[O-]
15245-44-0	1	C1=C(C(=C(C(=C1[N+](=O)[O-])[O-])[N+](=O)[O-])[O-])[N+](=O)[O-].[Pb+2]
602-99-3	1	CC1=C(C(=C(C=C1[N+](=O)[O-])[N+](=O)[O-])O)[N+](=O)[O-]
88-88-0	1	C1=C(C=C(C(=C1[N+](=O)[O-])Cl)[N+](=O)[O-])[N+](=O)[O-]
55810-17-8	1	C1=CC2=C(C=C(C=C2C=C1[N+](=O)[O-])[N+](=O)[O-])[N+](=O)[O-]
129-79-3	1	C1=CC2=C(C=C1[N+](=O)[O-])C(=O)C3=C2C(=CC(=C3)[N+](=O)[O-])[N+](=O)[O-]
147-82-0	1	C1=C(C=C(C(=C1Br)N)Br)Br
7789-58-4	1	BrI(Br)Br
7789-60-8	1	P(Br)(Br)Br
7727-15-3	1	[Al](Br)(Br)Br
10294-33-4	1	B(Br)(Br)Br
12263-85-3	1	C[Al](C)Br.C[Al](Br)Br
7784-33-0	1	[As](Br)(Br)Br
7789-61-9	1	Br[Sb](Br)Br
75-25-2	1	C(Br)(Br)Br
115-17-3	1	C(=O)C(Br)(Br)Br
75-96-7	1	C(=O)(C(Br)(Br)Br)O
598-16-3	1	C(=C(Br)Br)Br
51-18-3	1	C1CN1C2=NC(=NC(=N2)N3CC3)N4CC4
112-24-3	1	C(CNCCNCCN)N
10544-73-7	1	N(=O)[N+](=O)[O-]
1314-34-7	1	O=[V]O[V]=O
1314-24-5	1	O=POP=O
1333-82-0	1	O=[Cr](=O)=O
121-44-8	1	CCN(CC)CC
24748-23-0	1	CCC1(OOC(OOC(OO1)(C)CC)(C)CC)C
97-93-8	1	CC[Al](CC)CC
97-94-9	1	B(CC)(CC)CC
15606-95-8	1	CCO[As](=O)(OCC)OCC
617-85-6	1	CC[Sb](CC)CC
100-99-2	1	CC(C)C[Al](CC(C)C)CC(C)C
102-69-2	1	CCCN(CCC)CCC
102-82-9	1	CCCCN(CCCC)CCCC
7440-38-2	1	[As]
1303-00-0	1	[Ga]#[As]
7784-42-1	1	[AsH3]
12006-40-5	1	[Zn].[Zn]=[As].[Zn]=[As]
7778-39-4	1	O[As](=O)(O)O
24719-13-9	1	[NH4+].[NH4+].[NH4+].[O-][As](=O)([O-])[O-]
13477-04-8	1	[O-][As](=O)([O-])[O-].[O-][As](=O)([O-])[O-].[Ba+2].[Ba+2].[Ba+2]
10103-60-3	1	O[As](=O)(O)[O-].[Na+]
7778-44-1	1	[O-][As](=O)([O-])[O-].[O-][As](=O)([O-])[O-].[Ca+2].[Ca+2].[Ca+2]
7784-37-4	1	O[As](=O)(O)O.[Hg]
7784-41-0	1	O[As](=O)(O)[O-].[K+]
10103-50-1	1	[O-][As](=O)([O-])[O-].[O-][As](=O)([O-])[O-].[Mg+2].[Mg+2].[Mg+2]
13464-38-5	1	[O-][As](=O)([O-])[O-].[Na+].[Na+].[Na+]
7645-25-2	1	O[As](=O)([O-])[O-].[Pb+2]
7784-44-3	1	[NH4+].[NH4+].O[As](=O)([O-])[O-]
7778-43-0	1	O[As](=O)([O-])[O-].[Na+].[Na+]
28980-47-4	1	[O-][As](=O)([O-])[O-].[Sb+3]
10102-49-5	1	[O-][As](=O)([O-])[O-].[Fe+3]
10103-61-4	1	[O-][As](=O)([O-])[O-].[O-][As](=O)([O-])[O-].[Cu+2].[Cu+2].[Cu+2]
1303-39-5	1	[O-][As](=O)([O-])[O-].[O-][As](=O)([O-])[O-].[Zn+2].[Zn+2].[Zn+2]
10102-50-8	1	[O-][As](=O)([O-])[O-].[O-][As](=O)([O-])[O-].[Fe+2].[Fe+2].[Fe+2]
13510-44-6	1	[O-][As](=O)([O-])[O-].[Ag+].[Ag+].[Ag+]
112-04-9	1	CCCCCCCCCCCCCCCCCC[Si](Cl)(Cl)Cl
112-76-5	1	CCCCCCCCCCCCCCCCCC(=O)Cl
112-55-0	1	CCCCCCCCCCCCS
4484-72-4	1	CCCCCCCCCCCC[Si](Cl)(Cl)Cl
112-16-3	1	CCCCCCCCCCCC(=O)Cl
5894-60-0	1	CCCCCCCCCCCCCCCC[Si](Cl)(Cl)Cl
112-67-4	1	CCCCCCCCCCCCCCCC(=O)Cl
143-50-0	1	C1(=O)C2(C3(C4(C1(C5(C2(C3(C(C45Cl)(Cl)Cl)Cl)Cl)Cl)Cl)Cl)Cl)Cl
45298-90-6	1	C(C(C(C(C(F)(F)S(=O)(=O)[O-])(F)F)(F)F)(F)F)(C(C(C(F)(F)F)(F)F)(F)F)(F)F
91-17-8	1	C1CCC2CCCCC2C1
112-64-1	1	CCCCCCCCCCCCCC(=O)Cl
13654-09-6	1	C1(=C(C(=C(C(=C1Br)Br)Br)Br)Br)C2=C(C(=C(C(=C2Br)Br)Br)Br)Br
7440-45-1	1	[Ce]
75-64-9	1	CC(C)(C)N
81-15-2	1	CC1=C(C(=C(C(=C1[N+](=O)[O-])C(C)(C)C)[N+](=O)[O-])C)[N+](=O)[O-]
88-18-6	1	CC(C)(C)C1=CC=CC=C1O
98-54-4	1	CC(C)(C)C1=CC=C(C=C1)O
22313-62-8	1	CC1=CC=CC=C1C(=O)OOC(C)(C)C
3006-82-4	1	CCCCC(CC)C(=O)OOC(C)(C)C
34443-12-4	1	CCCCC(CC)COC(=O)OOC(C)(C)C
26748-41-4	1	CC(C)(C)CCCCCC(=O)OOC(C)(C)C
927-07-1	1	CC(C)(C)C(=O)OOC(C)(C)C
96319-55-0	1	CC(=C)C1=CC(=CC=C1)C(C)(C)OOC(C)(C)C
109-13-7	1	CC(C)C(=O)OOC(C)(C)C
3178-22-1	1	CC(C)(C)C1CCCCC1
75-66-1	1	CC(C)(C)S
686-31-7	1	CCCCC(CC)C(=O)OOC(C)(C)CC
3425-61-4	1	CCC(C)(C)OO
29240-17-3	1	CCC(C)(C)OOC(=O)C(C)(C)C
68299-16-1	1	CCC(C)(C)OOC(=O)CCCCCC(C)(C)C
107-45-9	1	CC(C)(C)CC(C)(C)N
9007-13-0	1	CC(C)C1=CC2=CC[C@@H]3[C@@]([C@H]2CC1)(CCC[C@@]3(C)C(=O)[O-])C.CC(C)C1=CC2=CC[C@@H]3[C@@]([C@H]2CC1)(CCC[C@@]3(C)C(=O)[O-])C.[Ca+2]
61789-65-9	1	CC(C)C1=CC2=CCC3C(C2CC1)(CCCC3(C)C(=O)[O-])C.CC(C)C1=CC2=CCC3C(C2CC1)(CCCC3(C)C(=O)[O-])C.CC(C)C1=CC2=CCC3C(C2CC1)(CCCC3(C)C(=O)[O-])C.[Al+3]
9010-69-9	1	CC(C)C1=CC2=CCC3C(C2CC1)(CCCC3(C)C(=O)[O-])C.CC(C)C1=CC2=CCC3C(C2CC1)(CCCC3(C)C(=O)[O-])C.[Zn+2]
55-91-4	1	CC(C)OP(=O)(OC(C)C)F
51-75-2	1	CN(CCCl)CCCl
66-75-1	1	C1=C(C(=O)NC(=O)N1)N(CCCl)CCCl
510-15-6	1	CCOC(=O)C(C1=CC=C(C=C1)Cl)(C2=CC=C(C=C2)Cl)O
4104-14-7	1	CC(=NP(=S)(OC1=CC=C(C=C1)Cl)OC2=CC=C(C=C2)Cl)N
137-26-8	1	CN(C)C(=S)SSC(=S)N(C)C
115-26-4	1	CN(C)P(=O)(N(C)C)F
137-30-4	1	CN(C)C(=S)[S-].CN(C)C(=S)[S-].[Zn+2]
995-33-5	1	CCCCOC(=O)CCC(C)(OOC(C)(C)C)OOC(C)(C)C
1941-79-3	1	C(CCCC(=O)OO)CCCC(=O)OO
66280-55-5	1	C(CCCCCC(=O)OO)CCCCC(=O)OO
138-86-3	1	CC1=CCC(CC1)C(=C)C
24279-91-2	1	CC1=C(C(=O)C(=C(C1=O)N2CC2)C(COC(=O)N)OC)N3CC3
10217-52-4	1	NN.O
29790-52-1	1	CN1CCC[C@H]1C2=CN=CC=C2.C1=CC=C(C(=C1)C(=O)O)O
595-90-4	1	C1=CC=C(C=C1)[Sn](C2=CC=CC=C2)(C3=CC=CC=C3)C4=CC=CC=C4
7790-47-8	1	[Sn](I)(I)(I)I
2052-49-5	1	CCCC[N+](CCCC)(CCCC)CCCC.[OH-]
14518-69-5	1	CCCC[P+](CCCC)(CCCC)CCCC.[OH-]
1461-25-2	1	CCCC[Sn](CCCC)(CCCC)CCCC
10036-47-2	1	N(N(F)F)(F)F
7783-61-1	1	F[Si](F)(F)F
7783-60-0	1	FS(F)(F)F
7783-59-7	1	F[Pb](F)(F)F
75-73-0	1	C(F)(F)(F)F
4979-72-0	1	[B-](F)(F)(F)F.CCOC1=CC(=C(C=C1[N+]#N)OCC)N2CCOCC2
116-14-3	1	C(=C(F)F)(F)F
95-93-2	1	CC1=CC(=C(C=C1C)C)C
141-59-3	1	CC(C)(C)CC(C)(C)S
22288-43-3	1	CCCCC(CC)C(=O)OOC(C)(C)CC(C)(C)C
594-82-1	1	CC(C)(C)C(C)(C)C
75-76-3	1	C[Si](C)(C)C
75-74-1	1	C[Pb](C)(C)C
75-59-2	1	C[N+](C)(C)C.[OH-]
110-18-9	1	CN(C)CCN(C)C
6842-15-5	1	C/C=C/C/C=C/C/C=C/CC=C
757-58-4	1	CCOP(=O)(OCC)OP(=O)(OCC)OP(=O)(OCC)OP(=O)(OCC)OCC
58-90-2	1	C1=C(C(=C(C(=C1Cl)Cl)Cl)O)Cl
632-21-3	1	C(C(=O)C(Cl)Cl)(Cl)Cl
634-66-2	1	C1=CC(=C(C(=C1Cl)Cl)Cl)Cl
634-90-2	1	C1=C(C=C(C(=C1Cl)Cl)Cl)Cl
95-94-3	1	C1=C(C(=CC(=C1Cl)Cl)Cl)Cl
1746-01-6	1	C1=C2C(=CC(=C1Cl)Cl)OC3=CC(=C(C=C3O2)Cl)Cl
10026-07-0	1	Cl[Te](Cl)(Cl)Cl
7632-51-1	1	Cl[V](Cl)(Cl)Cl
10026-11-6	1	Cl[Zr](Cl)(Cl)Cl
10026-04-7	1	[Si](Cl)(Cl)(Cl)Cl
13451-08-6	1	S(Cl)(Cl)(Cl)Cl
1335-88-2	1	C1=CC=C2C(=C1)C(=C(C(=C2Cl)Cl)Cl)Cl
13463-30-4	1	Cl[Pb](Cl)(Cl)Cl
7550-45-0	1	Cl[Ti](Cl)(Cl)Cl
56-23-5	1	C(Cl)(Cl)(Cl)Cl
10026-03-6	1	Cl[Se](Cl)(Cl)Cl
7646-78-8	1	Cl[Sn](Cl)(Cl)Cl
10026-06-9	1	O.O.O.O.O.Cl[Sn](Cl)(Cl)Cl
10038-98-9	1	Cl[Ge](Cl)(Cl)Cl
117-08-8	1	C12=C(C(=C(C(=C1Cl)Cl)Cl)Cl)C(=O)OC2=O
14726-58-0	1	CCCCOC1=CC(=C(C=C1[N+]#N)OCCCC)N2CCOCC2.[Cl-].[Cl-].[Cl-].[Cl-].[Zn+2]
79-34-5	1	C(C(Cl)Cl)(Cl)Cl
127-18-4	1	C(=C(Cl)Cl)(Cl)Cl
2217-41-6	1	C1CCC2=C(C1)C=CC=C2N
5836-29-3	1	C1CC(C2=CC=CC=C2C1)C3=C(C4=CC=CC=C4OC3=O)O
694-05-3	1	C1CNCC=C1
123-75-1	1	C1CCNC1
142-68-7	1	C1CCOCC1
109-99-9	1	C1CCOC1
100-50-5	1	C1CC(CC=C1)C=O
4795-29-3	1	C1CC(OC1)CN
2426-02-0	1	C1CCC2=C(C1)C(=O)OC2=O
110-01-0	1	C1CCSC1
670-54-2	1	C(#N)C(=C(C#N)C#N)C#N
3698-54-2	1	C1=C(C(=C(C(=C1[N+](=O)[O-])[N+](=O)[O-])[N+](=O)[O-])N)[N+](=O)[O-]
509-14-8	1	C([N+](=O)[O-])([N+](=O)[O-])([N+](=O)[O-])[N+](=O)[O-]
28995-89-3	1	C1=C2C=C(C=C(C2=C(C=C1[N+](=O)[O-])[N+](=O)[O-])[N+](=O)[O-])[N+](=O)[O-]
40088-47-9	1	C1=CC(=CC(=C1)Br)OC2=C(C(=C(C=C2)Br)Br)Br
7789-65-3	1	[Se](Br)(Br)(Br)Br
7789-67-5	1	Br[Sn](Br)(Br)Br
558-13-4	1	C(Br)(Br)(Br)Br
79-27-6	1	C(C(Br)Br)(Br)Br
112-57-2	1	C(CNCCNCCNCCN)N
20816-12-0	1	O=[Os](=O)(=O)=O
10544-72-6	1	[N+](=O)([N+](=O)[O-])[O-]
1314-41-6	1	O1[Pb]O[Pb]12O[Pb]O2
563-12-2	1	CCOP(=S)(OCC)SCSP(=S)(OCC)OCC
3689-24-5	1	CCOP(=S)(OCC)OP(=S)(OCC)OCC
107-49-3	1	CCOP(=O)(OCC)OP(=O)(OCC)OCC
78-00-2	1	CC[Pb](CC)(CC)CC
77-98-5	1	CC[N+](CC)(CC)CC.[OH-]
597-64-8	1	CC[Sn](CC)(CC)CC
21732-17-2	1	C1=NN=NN1CC(=O)O
57875-67-9	1	CC[Sn](CC)(CC)OS(=O)(=O)O
7440-28-0	1	[Tl]
3087-36-3	1	CC[O-].CC[O-].CC[O-].CC[O-].[Ti+4]
546-68-9	1	CC(C)[O-].CC(C)[O-].CC(C)[O-].CC(C)[O-].[Ti+4]
3087-37-4	1	CCC[O-].CCC[O-].CCC[O-].CCC[O-].[Ti+4]
75-20-7	1	C1CCNC(=O)C1
1299-86-1	1	C(#[Al])[Al]=C=[Al]C#[Al]
623-96-1	1	CCCOC(=O)OCCC
616-38-6	1	COC(=O)OC
105-58-8	1	CCOC(=O)OCC
13106-47-3	1	[Be+2].C(=O)([O-])[O-]
6533-73-9	1	C(=O)([O-])[O-].[Tl+].[Tl+]
30714-78-4	1	CCCCOC(=O)OCC
75-44-5	1	C(=O)(Cl)Cl
353-50-4	1	C(=O)(F)F
463-58-1	1	C(=O)=S
1420-07-1	1	CC(C)(C)C1=C(C(=CC(=C1)[N+](=O)[O-])[N+](=O)[O-])O
83-26-1	1	CC(C)(C)C(=O)C1C(=O)C2=CC=CC=C2C1=O
7440-36-0	1	[Sb]
7803-52-3	1	[SbH3]
8006-14-2	1	C
586-62-9	1	CC1=CCC(=C(C)C)CC1
13426-91-0	1	C(C[NH-])[NH-].C(C[NH-])[NH-].[Cu+2]
302-27-2	1	CCN1C[C@@]2([C@@H](C[C@@H]([C@@]34[C@@H]2[C@H]([C@@H](C31)[C@@]5([C@@H]6[C@H]4C[C@@]([C@@H]6OC(=O)C7=CC=CC=C7)([C@H]([C@@H]5O)OC)O)OC(=O)C)OC)OC)O)COC
302-01-2	1	NN
7787-62-4	1	F[Bi](F)(F)(F)F
7783-66-6	1	FI(F)(F)(F)F
7647-19-0	1	FP(F)(F)(F)F
13637-63-3	1	FCl(F)(F)(F)F
7783-70-2	1	F[Sb](F)(F)(F)F
7789-30-2	1	FBr(F)(F)(F)F
30586-18-6	1	CCCCCC(C)(C)C(C)(C)C
608-93-5	1	C1=C(C(=C(C(=C1Cl)Cl)Cl)Cl)Cl
87-86-5	1	C1(=C(C(=C(C(=C1Cl)Cl)Cl)Cl)Cl)O
57117-31-4	1	C1=C2C3=CC(=C(C(=C3OC2=CC(=C1Cl)Cl)Cl)Cl)Cl
131-52-2	1	C1(=C(C(=C(C(=C1Cl)Cl)Cl)Cl)Cl)[O-].[Na+]
10026-13-8	1	P(Cl)(Cl)(Cl)(Cl)Cl
10026-12-7	1	Cl[Nb](Cl)(Cl)(Cl)Cl
7647-18-9	1	Cl[Sb](Cl)(Cl)(Cl)Cl
82-68-8	1	C1(=C(C(=C(C(=C1Cl)Cl)Cl)Cl)Cl)[N+](=O)[O-]
68133-87-9	1	[C-]#N.[C-]#N.[C-]#N.[C-]#N.[C-]#N.[K+].[K+].[K+].[K+].[Au+]
7789-69-7	1	P(Br)(Br)(Br)(Br)Br
12029-98-0	1	O=I(=O)OI(=O)=O
1314-62-1	1	O=[V](=O)O[V](=O)=O
1314-56-3	1	O=P(=O)OP(=O)=O
1303-28-2	1	O=[As](=O)O[As](=O)=O
1314-60-9	1	O=[Sb](=O)O[Sb](=O)=O
71-41-0	1	CCCCCO
6032-29-7	1	CCCC(C)O
462-94-2	1	C(CCN)CCN
544-13-8	1	C(CC#N)CC#N
111-30-8	1	C(CC=O)CC=O
123-54-6	1	CC(=O)CC(=O)C
504-60-9	1	C/C=C/C=C
591-93-5	1	C=CCC=C
107-72-2	1	CCCCC[Si](Cl)(Cl)Cl
110-59-8	1	CCCCC#N
110-66-7	1	CCCCCS
19624-22-7	1	CCO[P@@](=S)(C1=CC=CC=C1)OC2=CC=C(C=C2)[N+](=O)[O-]
110-62-3	1	CCCCC=O
627-19-0	1	CCCC#C
107-87-9	1	CCCC(=O)C
96-22-0	1	CCC(=O)CC
109-67-1	1	CCCC=C
109-68-2	1	CC/C=C/C
1629-58-9	1	CCC(=O)C=C
638-29-9	1	CCCCC(=O)Cl
107-37-9	1	C=CC[Si](Cl)(Cl)Cl
106-92-3	1	C=CCOCC1CO1
7782-49-2	1	[Se]
12069-00-0	1	[Se]=[Pb]
1310-32-3	1	[Fe]=[Se]
630-10-4	1	C(=N)(N)[Se]
7787-41-9	1	[O-][Se](=O)(=O)[O-].[Ba+2]
7790-59-2	1	[O-][Se](=O)(=O)[O-].[K+].[K+]
13410-01-0	1	[O-][Se](=O)(=O)[O-].[Na+].[Na+]
15123-69-0	1	[O-][Se](=O)(=O)[O-].[Cu+2]
7440-63-3	1	[Xe]
55-63-0	1	C(C(CO[N+](=O)[O-])O[N+](=O)[O-])O[N+](=O)[O-]
51602-38-1	1	[N+](=O)(O)[O-].OS(=O)(=O)O
9004-70-0	1	C([C@@H]1[C@H]([C@@H]([C@H]([C@@H](O1)O[C@@H]2[C@H](O[C@H]([C@@H]([C@H]2O[N+](=O)[O-])O[N+](=O)[O-])O[N+](=O)[O-])CO[N+](=O)[O-])O[N+](=O)[O-])O[N+](=O)[O-])O[C@H]3[C@@H]([C@H]([C@@H]([C@H](O3)CO[N+](=O)[O-])O[N+](=O)[O-])O[N+](=O)[O-])O[N+](=O)[O-])O[N+](=O)[O-]
83-41-0	1	CC1=C(C(=CC=C1)[N+](=O)[O-])C
99-51-4	1	CC1=C(C=C(C=C1)[N+](=O)[O-])C
81-20-9	1	CC1=C(C(=CC=C1)C)[N+](=O)[O-]
89-87-2	1	CC1=CC(=C(C=C1)[N+](=O)[O-])C
99-57-0	1	C1=CC(=C(C=C1[N+](=O)[O-])N)O
121-88-0	1	C1=CC(=C(C=C1[N+](=O)[O-])O)N
99-52-5	1	CC1=C(C=CC(=C1)[N+](=O)[O-])N
97-52-9	1	COC1=C(C=CC(=C1)[N+](=O)[O-])N
89-62-3	1	CC1=CC(=C(C=C1)N)[N+](=O)[O-]
119-32-4	1	CC1=C(C=C(C=C1)N)[N+](=O)[O-]
119-33-5	1	CC1=CC(=C(C=C1)O)[N+](=O)[O-]
96-96-8	1	COC1=CC(=C(C=C1)N)[N+](=O)[O-]
121-17-5	1	C1=CC(=C(C=C1C(F)(F)F)[N+](=O)[O-])Cl
121-19-7	1	C1=CC(=C(C=C1[As](=O)(O)O)[N+](=O)[O-])O
619-31-8	1	CN(C)C1=CC(=CC=C1)[N+](=O)[O-]
100-23-2	1	CN(C)C1=CC=C(C=C1)[N+](=O)[O-]
2216-15-1	1	CCN(CC)C1=CC=C(C=C1)[N+](=O)[O-]
98-95-3	1	C1=CC=C(C=C1)[N+](=O)[O-]
88-74-4	1	C1=CC=C(C(=C1)N)[N+](=O)[O-]
100-01-6	1	C1=CC(=CC=C1N)[N+](=O)[O-]
88-75-5	1	C1=CC=C(C(=C1)[N+](=O)[O-])O
554-84-7	1	C1=CC(=CC(=C1)O)[N+](=O)[O-]
100-02-7	1	C1=CC(=CC=C1[N+](=O)[O-])O
1694-92-4	1	C1=CC=C(C(=C1)[N+](=O)[O-])S(=O)(=O)Cl
121-51-7	1	C1=CC(=CC(=C1)S(=O)(=O)Cl)[N+](=O)[O-]
98-74-8	1	C1=CC(=CC=C1[N+](=O)[O-])S(=O)(=O)Cl
91-23-6	1	COC1=CC=CC=C1[N+](=O)[O-]
555-03-3	1	COC1=CC=CC(=C1)[N+](=O)[O-]
100-17-4	1	COC1=CC=C(C=C1)[N+](=O)[O-]
619-80-7	1	C1=CC(=CC=C1C(=O)N)[N+](=O)[O-]
610-14-0	1	C1=CC=C(C(=C1)C(=O)Cl)[N+](=O)[O-]
121-90-4	1	C1=CC(=CC(=C1)[N+](=O)[O-])C(=O)Cl
122-04-3	1	C1=CC(=CC=C1C(=O)Cl)[N+](=O)[O-]
3034-19-3	1	C1=CC=C(C(=C1)NN)[N+](=O)[O-]
100-16-3	1	C1=CC(=CC=C1NN)[N+](=O)[O-]
5410-29-7	1	C1=CC=C(C(=C1)[N+](=O)[O-])[As](=O)(O)O
618-07-5	1	C1=CC(=CC(=C1)[As](=O)(O)O)[N+](=O)[O-]
98-72-6	1	C1=CC(=CC=C1[N+](=O)[O-])[As](=O)(O)O
555-21-5	1	C1=CC(=CC=C1CC#N)[N+](=O)[O-]
610-67-3	1	CCOC1=CC=CC=C1[N+](=O)[O-]
100-29-8	1	CCOC1=CC=C(C=C1)[N+](=O)[O-]
2530-26-9	1	C1=CC(=CN=C1)[N+](=O)[O-]
108-03-2	1	CCC[N+](=O)[O-]
79-46-9	1	CC(C)[N+](=O)[O-]
609-73-4	1	C1=CC=C(C(=C1)[N+](=O)[O-])I
645-00-1	1	C1=CC(=CC(=C1)I)[N+](=O)[O-]
636-98-6	1	C1=CC(=CC=C1[N+](=O)[O-])I
627-05-4	1	CCCC[N+](=O)[O-]
600-24-8	1	CCC(C)[N+](=O)[O-]
602-87-9	1	C1CC2=CC=C(C3=CC=CC1=C23)[N+](=O)[O-]
556-88-7	1	C(=N)(N)N[N+](=O)[O-]
88-72-2	1	CC1=CC=CC=C1[N+](=O)[O-]
99-99-0	1	CC1=CC=C(C=C1)[N+](=O)[O-]
75-52-5	1	C[N+](=O)[O-]
86-00-0	1	C1=CC=C(C=C1)C2=CC=CC=C2[N+](=O)[O-]
92-93-3	1	C1=CC=C(C=C1)C2=CC=C(C=C2)[N+](=O)[O-]
612-23-7	1	C1=CC=C(C(=C1)CCl)[N+](=O)[O-]
619-23-8	1	C1=CC(=CC(=C1)[N+](=O)[O-])CCl
100-14-1	1	C1=CC(=CC=C1CCl)[N+](=O)[O-]
561-20-6	1	C1CN2CC3=CCO[C@H]([C@@H]4[C@H]3C[C@H]2[C@@]15[C@H]4NC6=C(C(=O)C(=O)C=C56)[N+](=O)[O-])CC(=O)O
581-89-5	1	C1=CC=C2C=C(C=CC2=C1)[N+](=O)[O-]
86-57-7	1	C1=CC=C2C(=C1)C=CC=C2[N+](=O)[O-]
556-89-8	1	C(=O)(N)N[N+](=O)[O-]
932-64-9	1	C1(=O)NC(=NN1)[N+](=O)[O-]
577-19-5	1	C1=CC=C(C(=C1)[N+](=O)[O-])Br
585-79-5	1	C1=CC(=CC(=C1)Br)[N+](=O)[O-]
586-78-7	1	C1=CC(=CC=C1[N+](=O)[O-])Br
100-11-8	1	C1=CC(=CC=C1CBr)[N+](=O)[O-]
8007-56-5	1	[N+](=O)(O)[O-].Cl.Cl.Cl
79-24-3	1	CC[N+](=O)[O-]
7697-37-2	1	[N+](=O)(O)[O-]
6484-52-2	1	[NH4+].[N+](=O)([O-])[O-]
10022-31-8	1	[N+](=O)([O-])[O-].[N+](=O)([O-])[O-].[Ba+2]
542-15-4	1	C1=CC=C(C=C1)N.[N+](=O)(O)[O-]
55-68-5	1	C1=CC=C(C=C1)[Hg]O[N+](=O)[O-]
10361-44-1	1	[N+](=O)([O-])[O-].[N+](=O)([O-])[O-].[N+](=O)([O-])[O-].[Bi+3]
10143-38-1	1	[N+](=O)([O-])[O-].[N+](=O)([O-])[O-].[N+](=O)([O-])[O-].[Dy+3]
10168-80-6	1	[N+](=O)([O-])[O-].[N+](=O)([O-])[O-].[N+](=O)([O-])[O-].[Er+3]
10124-37-5	1	[N+](=O)([O-])[O-].[N+](=O)([O-])[O-].[Ca+2]
13746-89-9	1	[N+](=O)([O-])[O-].[N+](=O)([O-])[O-].[N+](=O)([O-])[O-].[N+](=O)([O-])[O-].[Zr+4]
10325-94-7	1	[N+](=O)([O-])[O-].[N+](=O)([O-])[O-].[Cd+2]
13548-38-4	1	[N+](=O)([O-])[O-].[N+](=O)([O-])[O-].[N+](=O)([O-])[O-].[Cr+3]
10045-94-0	1	[N+](=O)([O-])[O-].[N+](=O)([O-])[O-].[Hg+2]
10141-05-6	1	[N+](=O)([O-])[O-].[N+](=O)([O-])[O-].[Co+2]
506-93-4	1	C(=N)(N)N.[N+](=O)(O)[O-]
13494-90-1	1	[N+](=O)([O-])[O-].[N+](=O)([O-])[O-].[N+](=O)([O-])[O-].[Ga+3]
22113-87-7	1	CN.[N+](=O)(O)[O-]
7757-79-1	1	[N+](=O)([O-])[O-].[K+]
10139-58-9	1	[N+](=O)([O-])[O-].[N+](=O)([O-])[O-].[N+](=O)([O-])[O-].[Rh+3]
7790-69-4	1	[Li+].[N+](=O)([O-])[O-]
10099-67-9	1	[N+](=O)([O-])[O-].[N+](=O)([O-])[O-].[N+](=O)([O-])[O-].[Lu+3]
7784-27-2	1	[N+](=O)([O-])[O-].[N+](=O)([O-])[O-].[N+](=O)([O-])[O-].O.O.O.O.O.O.O.O.O.[Al+3]
10377-60-3	1	[N+](=O)([O-])[O-].[N+](=O)([O-])[O-].[Mg+2]
20694-39-7	1	[N+](=O)([O-])[O-].[N+](=O)([O-])[O-].O.O.O.O.[Mn+2]
7631-99-4	1	[N+](=O)([O-])[O-].[Na+]
124-47-0	1	C(=O)(N)N.[N+](=O)(O)[O-]
13138-45-9	1	[N+](=O)([O-])[O-].[N+](=O)([O-])[O-].[Ni+2]
16454-60-7	1	[N+](=O)([O-])[O-].[N+](=O)([O-])[O-].[N+](=O)([O-])[O-].O.O.O.O.O.O.[Nd+3]
13597-99-4	1	[Be+2].[N+](=O)([O-])[O-].[N+](=O)([O-])[O-]
10099-74-8	1	[N+](=O)([O-])[O-].[N+](=O)([O-])[O-].[Pb+2]
13465-08-2	1	[NH3+]O.[N+](=O)([O-])[O-]
7789-18-6	1	[N+](=O)([O-])[O-].[Cs+]
13759-83-6	1	[N+](=O)([O-])[O-].[N+](=O)([O-])[O-].[N+](=O)([O-])[O-].O.O.O.O.O.O.[Sm+3]
10108-73-3	1	[N+](=O)([O-])[O-].[N+](=O)([O-])[O-].[N+](=O)([O-])[O-].[Ce+3]
10042-76-9	1	[N+](=O)([O-])[O-].[N+](=O)([O-])[O-].[Sr+2]
10421-48-4	1	[N+](=O)([O-])[O-].[N+](=O)([O-])[O-].[N+](=O)([O-])[O-].[Fe+3]
10031-43-3	1	[N+](=O)([O-])[O-].[N+](=O)([O-])[O-].O.O.O.[Cu+2]
7779-88-6	1	[N+](=O)([O-])[O-].[N+](=O)([O-])[O-].[Zn+2]
7782-86-7	1	[N+](=O)([O-])[O-].O.[Hg+]
13494-98-9	1	[N+](=O)([O-])[O-].[N+](=O)([O-])[O-].[N+](=O)([O-])[O-].O.O.O.O.O.O.[Y+3]
1712-64-7	1	CC(C)O[N+](=O)[O-]
543-87-3	1	CC(C)CCO[N+](=O)[O-]
13768-67-7	1	[N+](=O)([O-])[O-].[N+](=O)([O-])[O-].[N+](=O)([O-])[O-].[Yb+3]
13770-61-1	1	[N+](=O)([O-])[O-].[N+](=O)([O-])[O-].[N+](=O)([O-])[O-].[In+3]
7761-88-8	1	[N+](=O)([O-])[O-].[Ag+]
627-13-4	1	CCCO[N+](=O)[O-]
928-45-0	1	CCCCO[N+](=O)[O-]
1002-16-0	1	CCCCCO[N+](=O)[O-]
619-97-6	1	C1=CC=C(C=C1)[N+]#N.[N+](=O)([O-])[O-]
629-40-3	1	C(CCCC#N)CCC#N
3710-30-3	1	C=CCCCCC=C
27193-28-8	1	CC(C)(C)CC(C)(C)C1=CC=CC=C1O
5283-66-9	1	CCCCCCCC[Si](Cl)(Cl)Cl
629-05-0	1	CCCCCCC#C
2809-67-8	1	CCCCCC#CC
15232-76-5	1	CCCCC#CCC
[truncated: 429 more rows]
