# Supplementary material for: HazChemNet: A Deep Learning Model for Hazardous Chemical Prediction
Source: Int J Mol Sci. 2025 Sep 23;26(19):9288. doi: 10.3390/ijms26199288 (PMC12524297; doi:10.3390/ijms26199288)
Supplement: Supplementary file 1 [file ijms-26-09288-s001.zip › Supplementary Materials_3_ External_Validation.csv]

SMILES	Actual	Confidence	Prediction	Correct
C1=CC(=CC(=C1)Br)N	Toxic	0.7972641	Toxic	TRUE
OS(=O)[O-].OS(=O)[O-].[Ca+2]	Toxic	0.8686373	Toxic	TRUE
C1=CC(=CC=C1CC2=CC=C(C=C2)N=C=O)N=C=O	Toxic	0.51820713	Toxic	TRUE
NN.O	Toxic	0.88348484	Toxic	TRUE
C1=CC=C(C=C1)[N+]#N.[N+](=O)([O-])[O-]	Toxic	0.8167792	Toxic	TRUE
CCC(OCC)(OCC)OCC	Toxic	0.62804433	Toxic	TRUE
CCC(C)(C#C)O	Toxic	0.4919555	Toxic	TRUE
CCOP(=S)(C1=CC=CC=C1)OC2=CC=C(C=C2)[N+](=O)[O-]	Toxic	0.9403358	Toxic	TRUE
C1=CC=C2C(=C1)C3=CC=CC=C3N2	Toxic	0.5189413	Toxic	TRUE
C1=CC=C(C=C1)N=C=O	Toxic	0.5694659	Toxic	TRUE
C1=CC(=CC(=C1)[N+](=O)[O-])C(=O)Cl	Toxic	0.30498305	Non-Toxic	FALSE
C1=CC(=C(C=C1Cl)Cl)N	Toxic	0.83435845	Toxic	TRUE
CCCCC(C)C	Toxic	0.82362866	Toxic	TRUE
I	Toxic	0.86374843	Toxic	TRUE
C(C(C(C(C(F)(F)S(=O)(=O)[O-])(F)F)(F)F)(F)F)(C(C(C(F)(F)F)(F)F)(F)F)(F)F.[K+]	Toxic	0.94091004	Toxic	TRUE
CC1=C(C=CC(=C1)O)Cl	Toxic	0.5206057	Toxic	TRUE
CCC(C)CO	Toxic	0.7142742	Toxic	TRUE
CC1=C(C=C(C=C1)N=C=O)Cl	Toxic	0.499130107	Toxic	TRUE
C1=C(C=C(C(=C1[N+](=O)[O-])[O-])[N+](=O)[O-])[N+](=O)[O-].[NH4+]	Toxic	0.97270626	Toxic	TRUE
C1/C=C\CC/C=C\C1	Toxic	0.72794324	Toxic	TRUE
CCCCCCCCCCCCCCCCCCN=C=O	Toxic	0.57107766	Toxic	TRUE
C1=CC=C(C=C1)N.C1=CC=C(C(=C1)C(=O)O)C(=O)O	Toxic	0.37200505	Toxic	FALSE
CC(C)CCO	Toxic	0.6874556	Toxic	TRUE
CCOCCBr	Toxic	0.6747426	Toxic	TRUE
C/C=N/O	Toxic	0.8415899	Toxic	TRUE
[Na+].[Na+].[Na+].[Na+].[O-]S(=O)(=O)C1=CC(=C2C=CC3=C(C=C(C4=CC=C1C2=C34)S([O-])(=O)=O)S([O-])(=O)=O)S([O-])(=O)=O	Non-Toxic	0.7290017	Toxic	FALSE
N[C@@H](CC1=CC(I)=C(O)C(I)=C1)C(O)=O	Non-Toxic	0.052573144	Non-Toxic	TRUE
OC(=O)CCS	Non-Toxic	0.17852357	Non-Toxic	TRUE
C1C=CC2CC=CCC12	Non-Toxic	0.5223831	Toxic	FALSE
CC1=CC=NC=C1	Non-Toxic	0.66402537	Toxic	FALSE
NC1=NC(Cl)=NC(N)=N1	Non-Toxic	0.24548838	Non-Toxic	TRUE
[Na+].[Na+].[O-]S(=O)CNC1=CC=C(C=C1)S(=O)(=O)C1=CC=C(NCS([O-])=O)C=C1	Non-Toxic	0.2117342	Non-Toxic	TRUE
[Na+].[O-][Cl](=O)=O	Non-Toxic	0.8189451	Toxic	FALSE
CCCCCSCCCCC	Non-Toxic	0.3684143	Non-Toxic	TRUE
CC(=O)C1=C(C)OC(C)=C1	Non-Toxic	0.2765926	Non-Toxic	TRUE
Cl.CCOC(=O)NNC1=NN=CC2=CC=CC=C12	Non-Toxic	0.0638588	Non-Toxic	TRUE
COC1=CC=C(C)C=C1[N+]([O-])=O	Non-Toxic	0.4613118	Non-Toxic	TRUE
COC1=CC2=C(C=CC=C2)C=C1	Non-Toxic	0.38222283	Non-Toxic	TRUE
O=[Bi]O[Bi]=O	Non-Toxic	0.35332772	Non-Toxic	TRUE
NC1=NC(=O)C(Br)=C(N1)C1=CC=CC=C1	Non-Toxic	0.05985331	Non-Toxic	TRUE
[Al+3].[O-]C=O.[O-]C=O.[O-]C=O	Non-Toxic	0.4177016	Non-Toxic	TRUE
NC1=CC=C(C=C1)S(=O)(=O)NC1=CC=CC=C1	Non-Toxic	0.34601076	Non-Toxic	TRUE
CCC(C)=NO[Si](C)(ON=C(C)CC)ON=C(C)CC	Non-Toxic	0.4275971	Non-Toxic	TRUE
NC(=O)OCC(O)COC1=CC=C(Cl)C=C1	Non-Toxic	0.0493544	Non-Toxic	TRUE
N#CCNCC#N	Non-Toxic	0.44945464	Non-Toxic	TRUE
CC(=O)CCC1=CC=CC=C1	Non-Toxic	0.15013014	Non-Toxic	TRUE
[NH4+].C*.C*.[O-]S(=O)(=O)C1=CC=CC=C1 |c:8,10,t:6,lp:5:3,7:2,8:2,m:2:10.14.11.13.12,4:10.14.11.13.12|	Non-Toxic	0.3252407	Non-Toxic	TRUE
OCCC1=CC=C(C=C1)[N+]([O-])=O	Non-Toxic	0.24764998	Non-Toxic	TRUE
CN1CC(=O)NC1=N	Non-Toxic	0.18684122	Non-Toxic	TRUE
CC(C)=CCC\C(C)=C\COC=O	Non-Toxic	0.17501985	Non-Toxic	TRUE
[Cl-].CCC[N+]1(C)CCCC1	Non-Toxic	0.08418512	Non-Toxic	TRUE
